# Supplementary material for: Risk factors for hospitalization of patients with chikungunya virus infection at sentinel hospitals in Puerto Rico
Source: PLoS Negl Trop Dis. 2019 Jan 14;13(1):e0007084. doi: 10.1371/journal.pntd.0007084 (PMC6347300; doi:10.1371/journal.pntd.0007084)
Supplement: S1 File — (XLSX) [file pntd.0007084.s002.xlsx]

## Sheet: CIF
OBSNUM	SEX	ODATE	AGE_GROUP	VIRGY_INTERPRETATION_CHIKV	SEDSS_SPF_SITE	SEDSS_CIF_FEVER_TODAY	SEDSS_CIF_FEVER_LAST7	SEDSS_CIF_CHILLS	SEDSS_CIF_PALEORCOLDSKIN	SEDSS_CIF_RASH	SEDSS_CIF_REDFACE	SEDSS_CIF_BRUISES	SEDSS_CIF_ISKIN	SEDSS_CIF_YELLOWSE	SEDSS_CIF_BLUELS	SEDSS_CIF_EYEPAIN	SEDSS_CIF_REDEYES	SEDSS_CIF_HEADACHE	SEDSS_CIF_RUNNYNOSE	SEDSS_CIF_COUGH	SEDSS_CIF_THROATP	SEDSS_CIF_NOAPPETITE	SEDSS_CIF_NAUSEA	SEDSS_CIF_3MV	SEDSS_CIF_ABPAIN	SEDSS_CIF_DIARRHEA	SEDSS_CIF_MUSCLEP	SEDSS_CIF_BONEP	SEDSS_CIF_JOINTP	SEDSS_CIF_RSJOINTS	SEDSS_CIF_BACKP	SEDSS_CIF_CALFMP	SEDSS_CIF_NOSEBLEEDING	SEDSS_CIF_GUMSLEEDING	SEDSS_CIF_BLOODVOMIT	SEDSS_CIF_BLOODURINE	SEDSS_CIF_DORANGEURINE	SEDSS_CIF_BLOODSTOOL	SEDSS_CIF_BTSTOOL	SEDSS_CIF_SRDL	SEDSS_CIF_TIREDNE	SEDSS_CIF_NERVOUSA	SEDSS_CIF_SEIZURES	SEDSS_CIF_IRRITABLILITY	SEDSS_CIF_FEELDIZZY	SEDSS_CIF_PSUSUAL	SEDSS_CIF_VSLEEPY	SEDSS_CIF_FWETDIAPERS	SEDSS_CIF_WEAKCRY
1	2	2014-05-30	60-79	P	Ponce	1	1	0	0	1	1	0	0	0	0	1	0	1	0	0	0	1	1	0	0	0	1	1	1	0	1	1	0	0	0	0	0	0	0	1	1	1	0	0	0
2	2	2014-06-25	05-09	P	Ponce	1	1	1	0	1	1	0	1	0	0	1	1	1	0	1	0	1	0	0	0	0	1	1	1	1	1	1	0	0	0	0	0	0	0	1	1	0	0	0	1
3	1	2014-07-01	10-14	P	Ponce	1	1	1	0	1	1	0	0	0	0	0	1	0	0	1	0	1	1	0	1	0	1	1	1	1	1	1	0	0	0	0	0	0	0	0	1	0	0	1	1
4	1	2014-07-01	60-79	P	Ponce	1	1	1	1	1	1	0	0	0	0	0	1	0	0	0	0	1	0	0	0	0	1	1	1	0	1	1	0	0	0	0	0	0	0	0	1	0	0	0	1
5	2	2014-07-01	10-14	P	Ponce	1	1	0	0	1	1	0	0	0	0	0	1	1	0	1	1	1	1	1	1	0	1	1	1	1	1	1	0	0	0	1	0	0	0	0	1	0	0	1	0
6	1	2014-07-05	20-24	P	Ponce	1	1	1	1	0	1	0	0	0	0	0	1	1	1	1	0	1	1	0	1	0	1	1	1	1	1	1	0	0	0	0	0	0	0	0	1	1	0	1	1
7	2	2014-07-04	01-04	P	Ponce	1	1	1	0	1	1	0	0	0	0	0	1	0	0	0	0	0	0	0	0	0	1	1	0	1	1	1	0	0	0	0	0	0	0	1	1	0	1	1	0
8	1	2014-07-03	25-29	P	Ponce	1	1	1	0	1	1	0	0	0		1	1	1	1	0	1	1	0	0	0	0	1	1	1	1	1	1	1	0	0	0	0	0	0	0	1	0	0	1	1
9	1	2014-07-08	05-09	P	Ponce	1	1	0	0	0	1	0	0	0	0	0	1	0	1	0	0	1	0	0	0	0	1	1	0	0	0	0	0	0	0	0	0	0	0	0	1	1	0	1	0
11	1	2014-07-08	05-09	P	Ponce	1	1	1	1	1	1	0	0	0	0	1	0	1	0	0	0	1	0	0	0	0	1	1	1	1	0	1	0	0	0	0	1	0	0	1	1	0	0	0	0
12	1	2014-07-08	30-39	P	Ponce	1	0	1	0	1	0	0	0	0	0	1	0	1	0	0	0	0	0	0	0	0	1	1	1	0	1	1	0	0	0	0	0	0	0	0	1	0	0	0	0
13	2	2014-07-09	10-14	P	Ponce	1	1	0	0	1	1	0	0	0	0	1	1	1	0	0	0	0	0	0	0	0	0	0	0	0	0	0	0	0	0	0	0	0	0	0	1	0	0	0	0
14	1	2014-07-10	20-24	P	Ponce	1	1	1	1	1	0	0	1	0	0	1	1	0	0	1	0	1	1	0	1	0	0	1	0	0	1	0	0	0	0	0	1	0	0	1	1	1	0	0	1
15	2	2014-07-10	15-19	P	Ponce	1	1	1	1	1	0	0	0	0	0	1	0	1	0	1	0	0	1	0	0	0	1	1	1	0	1	0	0	0	0	0	1	0	0	0	1	1	0	0	1
16	1	2014-07-11	40-59	P	Ponce	1	1	1	0	1	1	0	0	0	0	1	1	1	1	0	0	0	0	0	0	0	1	1	1	1	1	1	0	0	0	0	0	0	0	1	1	0	0	0	0
17	1	2014-07-11	60-79	P	Ponce	1	1	1	0	0	0	0	0	0	0	0	1	0	0	0	0	0	0	0	0	0	0	1	1	0	0	1	0	0	0	0	0	0	0	0	0	1	0	0	0
18	1	2014-07-10	15-19	P	Ponce	1	0	1	1	0	1	0	0	0		1	0	1		0	0	1	1	1	0	0	1	1	1	1	1	0	0	0	0	0	0	0	0	1	1	1	0	1	1
19	2	2014-07-12	40-59	P	Guayama	1	1	1	0	1	1	0	1	0	0	0	0	1	0	0	0	0	0	0	0	0	1	1	1	1	1	1	0	0	0	0	0	0	0	1	0	0	0	0	0
20	1	2014-07-13	60-79	P	Ponce	1	0	1	0	0	0	0	0	0	0	1	1	1	0	0	0	0	0	0	0	0	1	1	1	0	1	1	0	0	0	0	0	0	0	0	0	0	0	0	0
21	2	2014-07-14	40-59	P	Ponce	1	1	1	0	1	0	0	0	0	0	0	1	1	1	1	0	1	1	1	1	1	1	1	1	0	1	0	0	0	0	0	1	0	0	1	1	1	0	0	1
22	1	2014-07-09	30-39	P	Ponce	1	1	1	1	0	0	0	0	0	0	1	1	1	0	0	0	0	0	0	0	0	1	1	1	0	0	0	0	0	0	0	1	0	0	0	1	1	0	0	0
23	2	2014-07-13	40-59	P	Ponce	1	0	0	0	1	1	0	0	0	0	1	1	1	1	0	0	1	0	0	0	0	1	1	1	0	1	0	0	0	0	0	0	0	0	1	1	0	0	0	0
24	1	2014-07-16	05-09	P	Ponce	1	1	1	0	1	1	0	1	0	0	0	0	0	1	1	0	1	1	0	0	0	1	1	1	0	0	1	0	0	0	0	0	0	0	0	1	0	0	0	0
25	1	2014-07-15	40-59	P	Ponce	1	1	1	0	1	0	0	0	0	0	1	0	1	0	0	0	1	0	0	0	0	1	1	1	0	1	0	0	0	0	0	1	0	0	0	1	1	0	0	0
26	2	2014-07-17	30-39	P	Ponce	1	1	1	0	1	1	0	0	0	0	1	1	1	1	0	0	0	1	0	0	0	1	1	1	1	1	1	0	0	0	0	0	0	0	1	1	0	0	0	0
27	1	2014-07-16	30-39	P	Ponce	1	1	1	0	1	1	0	0	0	0	1	1	1	1	1	0	0	0	0	0	0	1	1	1	1	1	1	0	0	0	0	0	0	0	1	1	0	0	1	0
28	1	2014-07-15	60-79	P	Ponce	1	1	0	0	1	1	0	0	0	0	0	1	0	0	0	0	1	0	0	0	0	1	1	1	1	1	1	0	0	0	0	0	0	0	1	1	1	0	1	0
29	2	2014-07-16	30-39	P	Ponce	1	1	1	1	1	0	0	0	0	0	0	1	1	1	1	1	1	1	0	0	0	1	1	1	1	1	1	0	0	0	0	1	0	1	1	1	1	0	1	0
30	1	2014-07-16	15-19	P	Ponce	1	1	1	1	1	0	0	1	0	0	0	0	0	0	0	0	0	0	0	0	0	1	1	1	0	1	0	0	0	0	0	0	0	0	0	0	0	0	0	0
31	1	2014-07-19	05-09	P	Ponce	1	0	0	0	1	1	0	0	0	0	0	0	1	1	0	0	1	0	0	0	0	1	1	1	1	1	1	0	0	0	0	0	0	0	1	1	0	0	0	0
32	2	2014-07-18	15-19	P	Ponce	1	1	1	0	1	1	0	0	0	0	1	1	1	0	0	0	1	1	0	0	0	1	1	1	1	1	1	0	0	0	0	0	0	0	0	1	0	0	0	0
33	2	2014-07-20	10-14	P	Ponce	1	0	1	1	1	1	0	0	0	0	1	1	1	1	0	0	0	1	0	1	0	1	1	1	0	1	1	0	0	0	0	0	0	0	1	1	1	0	1	1
34	2	2014-07-18	40-59	P	Ponce	1	1	1	0	1	1	0	1	0	0	1	1	1	0	0	0	1	1	0	0	0	1	1	1	1	1	1	0	0	0	0	0	0	0	1	0	1	0	0	1
35	2	2014-07-20	<1	P	Ponce	1	1	0	0	1	1	0	0	0	0	0	0		1	1	0	0	0	0	0	0	0	0	0	0	0	0	0	0	0	0	0	0	0	0	0	0	0	0	0	1	0	1	0
36	2	2014-07-20	60-79	P	Ponce	1	1	0	0	0	0	0	0	0	0	0	0	1	0	0	0	0	0	0	0	0	1	1	1	1	1	0	0	0	0	0	0	0	0	0	0	1	0	1	0
37	1	2014-07-18	40-59	P	Ponce	1	1	1	0	0	0	0	0	0	0	1	0	0	0	0	0	1	1	0	0	0	1	1	1	0	0	0	0	0	0	0	0	0	0	0	1	1	0	1	0
38	2	2014-07-21	10-14	P	Ponce	1	0	1	0	1	1	1	0	0	0	1	1	1	0	0	0	1	1	0	0	0	1	0	1	1	0	1	0	0	0	0	0	1	0	1	1	1	0	0	0
39	2	2014-07-20	10-14	P	Ponce	1	1	1	0	0	1	0	0	0	0	0	1	1	0	0	0	1	1	0	0	0	0	0	1	0	0	0	0	0	0	0	0	0	0	0	1	1	0	0	0
40	1	2014-07-21	15-19	P	Ponce	1	1	0	0	1	1	0	0	0	0	1	0	1	0	0	0	1	0	0	0	0	1	1	1	0	1	1	0	0	0	0	0	0	0	1	1	0	0	0	0
41	2	2014-07-19	05-09	P	Ponce	1	0	1	0	1	1	0	0	0	0	0	1	1	0	0	0	0	0	0	0	0	1	1	1	1	1	1	0	0	0	0	0	0	0	0	1	1	0	1	0
42	1	2014-07-17	60-79	P	Ponce	0	1	1	0	0	0	0	0	0	0	1	0	0	0	0	0	0	0	0	1	1	1	1	1	0	0	0	0	0	0	0	0	0	0	0	1	0	0	0	0
43	2	2014-07-19	60-79	P	Ponce	1	1	1	0	0	0	0	0	0	0	1	1	1	1	1	1	1	1	0	0	1	1	1	1	1	1	1	0	0	0	0	0	1	0	0	1	1	0	1	1
44	2	2014-07-21	60-79	P	Ponce	1	1	1	0	1	1	0	1	0	0	1	1	1	0	0	0	0	0	0	0	0	1	1	1	1	1	1	0	0	0	0	0	0	0	1	1	1	0	0	1
45	2	2014-07-21	60-79	P	Ponce	1	1	1	0	0	0	0	0	0	0	1	1	1	0	1	0	1	1	0	0	0	1	1	1	1	1	1	0	0	0	0	0	0	0	0	1	1	0	0	1
46	2	2014-07-19	05-09	P	Ponce	1	1	1	1	1	1	0	0	0	0	0	0	1	0	1	0	1	1	0	1	0	1	1	1	0	0	0	0	0	0	0	0	0	0	0	1	0	0	1	1
47	2	2014-07-21	30-39	P	Ponce	1	1	1	0	1	1	0	1	0	0	1	0	1	0	0	0	1	1	0	0	0	1	1	1	1	1	0	0	0	0	0	0	0	0	1	1	1	0	0	1
48	2	2014-07-22	30-39	P	Ponce	1	1	1	0	0	0	0	1	0	0	0	0	1	0	0	0	1	0	0	0	0	1	1	1	0	1	0	0	0	0	0	0	0	0	0	1	1	0	1	1
49	2	2014-07-18	60-79	P	Ponce	1	0	1	0	1	1	0	0	0	0	1	1	1	1	0	0	0	0	0	0	0	1	1	1	1	1	1	0	0	0	0	0	0	0	0	1	1	0	0	0
50	1	2014-07-22	15-19	P	Guayama	1	1	0	1	0	0	0	0	0	0	1	1	1	0	0	1	0	0	0	0	0	1	1	0	0	1	0	0	0	0	0	0	0	0	0	1	0	0	0	0
51	1	2014-07-19	60-79	P	Guayama	0	1	0	0	0	0	0	0	0	0	1	0	1	0	0	0	1	0	0	0	1	1	1	1	1	1	1	0	0	0	0	1	0	0	0	1	0	0	0	0
52	2	2014-07-21	40-59	P	Ponce	1	1	1	0	1	1	0	0	0	0	1	1	1	1	0	1	1	1	0	1	1	1	1	1	1	1	1	0	0	0	0	0	0	0	0	1	0	0	1	1
53	2	2014-07-25	30-39	P	Ponce	1	1	1	0	1	1	0	1	0	0	1	1	1	0	0	0	0	0	0	0	0	1	1	1	1	1	1	0	0	0	0	0	0	0	1	1	1	0	1	1
54	1	2014-07-24	40-59	P	Ponce	1	0	1	0	1	0	0	0	0	0	1	0	1	0	0	0	1	0	0	0	0	1	1	1	0	1	1	0	0	0	0	0	0	0	1	1	1	0	0	0
55	1	2014-07-20	01-04	P	Ponce	1	1	1	0	1	1	0	0	0	0	0	1	1	0	1	1	1	1	1	0	1	0	0	0	1	0	0	0	0	0	1	1	0	0	0	1	0	0	1	1
56	1	2014-07-22	60-79	P	Ponce	1	1	0	0	0	1	0	0	0	0	0	1	0	0	0	0	1	1	1	1	0	1	1	1	1	1	1	0	0	0	0	0	0	0	0	0	1	0	0	0
57	1	2014-07-23	60-79	P	Ponce	1	1	1	0	0	1	0	0	0	0	0	1	0	0	0	0	1	1	1	1	0	1	1	1	1	1	1	0	0	0	0	0	0	0	0	1	0	0	0	1
58	1	2014-07-22	10-14	P	Ponce	1	1	1	0	1	1	0	0	0	1		1	1	0	0	0	0	0	0	1	1	0	1	1	1	0	0	0	0	0	0	0	0	0	0	1	0	0	0	1
59	2	2014-07-23	25-29	P	Ponce	1	1	1	0	1	0	0	1	0	0	0	1	1	0	0	0	0	0	0	0	0	1	1	1	0	1	0	0	0	0	0	0	0	0	1	1	0	0	0	1
60	1	2014-07-23	60-79	P	Ponce	1	1	0	0	0	0	0	0	0	0	1	1	0	0	0	0	1	0	0	1	0	1	1	1		0	0	0	0	0	0	0	0	0	0	0	0	0	0	0
61	2	2014-07-24	60-79	P	Ponce	0	1	0	0	0	0	0	0	0	0	1	0	0	0	0	0	0	1	0	1	0	1	1	1	0	1	1	0	0	0	0	0	0	0	0	1	0	0	0	1
62	1	2014-07-16	15-19	P	Guayama	1	1	1	0	0	0	0	0	0	0	1	1	1	0	0	0	1	1	0	1	0	1	1	1	0	1	1	0	0	0	0	0	0	0	0	1	0	0	0	1
63	1	2014-07-18	40-59	P	Ponce	1	0	1	1	1	1	1	1	0	0	1	0	1	1	1	1	0	1	1	1	0	1	1	1	1	1	1	0	0	0	1	1	0	0	1	1	1	1	1	1
64	1	2014-07-26	<1	P	Ponce	1	1	1	1	1	1	0	1	0	0		1		1	0		1	0	0		1				0			0	0	0	0	0	0	0	1	1		0	1		0	0	0	0
65	1	2014-07-27	60-79	P	Ponce	0	1	0	0	0	1	0	0	0	0	0	0	1	0	0	0	0	0	0	0	0	1	1	1	1	1	0	0	0	0	0	0	0	0	1	1	0	0	0	0
66	1	2014-07-27	10-14	P	Ponce	1	0	1	0	1	1	0	0	0	0	0	1	1	1	0	0	0	0	0	1	0	1	1	1	1	1	1	0	0	0	0	0	0	0	0	1	1	0	0	1
67	2	2014-07-19	20-24	P	Ponce	1	1	1	0	1	1	0	1	0	0	1	1	1	0	1	1	1	0	0	0	0	1	1	1	0	1	1	0	0	0	0	0	0	0	1	1	0	0	0	1
68	2	2014-07-27	40-59	P	Ponce	1	0	1	0	0	0	0	0	0	0	0	0	1	0	0	0	0	0	0	0	0	1	1	1	1	0	1	0	0	0	0	0	0	0	0	1	1	0	0	0
69	2	2014-07-26	01-04	P	Ponce	1	1	0	0	0	1	0	0	0	0	0	1	0	0	1	1	1	0	0	0	0	0	0	0	0	0	0	0	0	0	0	0	0	0	0	1	0	0	1	0	0	0	1	0
70	1	2014-07-27	10-14	P	Ponce	0	1	1	0	0	0	0	0	0	0	1	0	1	0	1	0	0	0	0	0	0	1	1	1	0	0	0	0	0	0	0	0	0	0	0	0	0	0	0	0
71	1	2014-07-26	10-14	P	Ponce	1	1	0	0	1	1	0	0	0	0	1	1	1	0	0	0	0	0	0	1	0	1	1	1	0	0	1	0	0	0	0	0	0	0	0	0	0	0	0	1
72	1	2014-07-27	05-09	P	Ponce	1	0	1	0	0	1	0	0	0	0	1	1	1	0	0	0	0	0	1	0	0	1	1	1	0	0	0	0	0	0	0	0	0	0	0	0	0	0	0	0
73	1	2014-07-27	10-14	P	Ponce	1	0	1	0	1	1	1	0	0	0	1	1	1	0	0	1	1	1	0	1	1	1	1	1	1	0	1	0	0	0	0	0	0	1	1	1	1	0	1	1
74	2	2014-07-27	10-14	P	Ponce	1	0	1	0	1	0	0	1	0	0	1	0	1	0	0	0	0	0	0	0	0	1	0	0	0	1	0	0	0	0	0	0	0	0	1	0	0	0	0	0
75	2	2014-07-26	30-39	P	Ponce	1	0	1	1	1	1	0	0	0	0	1	1	1	0	0	0	1	1	0	0	0	1	1	1	1	1	1	0	0	0	0	0	0	0	0	1	0	0	0	1
76	1	2014-07-22	40-59	P	Ponce	1	0	1	0	1	1	0	0	0	0	1	1	1	0	0	0	0	0	0	0	0	1	1	1		0	0	0	0	0	1	1	0	0	1	1	1	0	1	1
77	1	2014-07-26	15-19	P	Ponce	1	1	1	0	1	1	0	1	0	0	1	0	1	0	0	0	0	0	0	0	0	1	1	1	0	1	1	0	0	0	0	0	0	0	1	1	0	0	0	1
78	1	2014-07-26	01-04	P	Ponce	1	0	0	1	0	1	0	0	0	0	1	1		1	0		0		0		0			1	0			0	0	0	0	0	0	0	0	1		0
79	2	2014-07-25	40-59	P	Ponce	1	1	0	0	0	1	0	0	0	0	0	1	1	1	1	0	1	0	0	0	0	1	1	1	1	1	1	0	0	0	0	0	0	0	0	1	0	0	0	0
80	2	2014-07-28	20-24	P	Ponce	1	1	1	0	0	1	0	0	0	0	0	1	1	0	0	0	1	1	1	1	0	1	1	1	1	1	1	0	0	0	0	0	0	0	0	1	0	0	0	1
81	1	2014-07-28	60-79	P	Ponce	1	1	1	0	1	1	0	0	0	0	1	1	1	0	0	1	1	1	0	1	0	1	1	1	1	1	1	0	0	0	0	0	0	0	0	1	0	0	0	1
82	2	2014-07-28	05-09	P	Ponce	1	1	1	0	1	1	0	0	0	0	0	1	0	1	0	1	1	1	1	1	1	1	1	1	1	1	1	0	0	0	0	0	0	0	0	1	0	0	0	0
83	2	2014-07-29	05-09	P	Ponce	1	1	1	0	1	1	0	0	0	0	1	1	1	0	0	0	1	1	1	1	0	0	0		0	0	0	0	0	0	0	0	0	0	0	1	0	0	0	0
85	1	2014-07-27	40-59	P	Ponce	1	1	1	1	0	1	0	0	0	0	1	1	1	0	1	1	0	0	0	0	0	1	1	1	0	1	1	0	0	0	0	0	0	0	0	1	0	0	0	0
86	1	2014-07-29	10-14	P	Ponce	1	1	1	0	1	1	0	0	0	0	0	1	1	0	0	0	1	0	0	0	0	1	1	1	1	1	1	0	0	0	0	0	0	0	1	1	0	0	0	0
87	1	2014-07-28	30-39	P	Ponce	1	1	1	0	1	1	0	0	0	0	1	1	0	0	0	0	1	1	1	1	1	1	1	1	1	1	1	0	0	0	0	0	0	0	1	1	1	0	0	1
88	1	2014-07-25	60-79	P	Ponce	1	1	1	0	0	1	0	0	0	0	0	1	0	0	1	0	1	0	0	0	0	1	1	1	0	1	1	0	0	0	0	0	0	0	0	1	0	0	0	1
89	2	2014-07-30	40-59	P	Ponce	1	1	1	0	1	1	0	1	0	0	1	1	1	0	0	0	1	1	0	1	0	1	1	1	1	1	1	0	0	0	0	0	0	0	0	1	0	0	1	1
90	1	2014-07-29	40-59	P	Ponce	1	1	0	1	1	0	0	0	0	0	0	0	0	0	0	0	1	0	0	0	0	1	1	1	0	0	1	0	0	0	0	0	0	0	0	1	0	0	0	0
91	1	2014-07-26	40-59	P	Ponce	1	1	1	1	1	0	0	0	0	0	0	1	1	0	1	1	1	1	0	1	1	1	1	1	0	1	1	0	0	0	0	0	0	0	0	1	1	0	1	1
92	1	2014-07-29	10-14	P	Ponce	0	1	1	1	1	1	0	1	0	0	1	1	1	0	0	0	1	0	0	0	0	1	1	1	1	0	0	0	0	0	0	1	0		0	1	0	0	0	1
93	2	2014-07-29	15-19	P	Ponce	1	1	1	1	1	1	1	0	0	0	1	0	1	0	1	1	1	0	0	0	0	1	1	1	1	1	1	0	0	0	0	0	0	1	1	1	1	0	1	1
94	2	2014-07-30	30-39	P	Ponce	1	0	1	1	1	0	0	1	0	0	1	0	1	0	0	0	0	0	0	0	0	1	1	1	1	1	1	0	0	0	0	0	0	0	1	1	0	0	0	0
95	1	2014-07-28	05-09	P	Ponce	1	1	1	1	1	1	0	0	0	0	0	1	1	1	0	0	1	0	0	1	0	1	1	1	0	1	0	0	0	0	0	0	0	0	1	1	1	0	1	0
96	1	2014-07-25	05-09	P	Ponce	0	1	1	0	1	1	0	0	0	0	1	1	0	0	0	0	1	0	0	0	0	1	1	1	1	1	1	0	0	0	0	0	0	0	0	1	1	0	1	0
97	2	2014-07-28	30-39	P	Ponce	1	1	1	0	0	0	0	0	0	0	0	1	1	1	0	1	1	0	0	0	0	1	1	1	1	1	1	0	0	0	0	0	0	0	0	1	1	0	0	1
98	2	2014-07-29	40-59	P	Ponce	1	0	1	0	1	1	0	0	0	0	1	1	1	0	1	0	0	0	0	1	0	1	1	1	1	1	1	0	0	0	0	0	0	0	1	1	0	0	1	1
99	1	2014-07-30	25-29	P	Ponce	1	1	1	0	1	1	0	1	0	0	1	1	1	0	0	0	1	0	0	1	0	1	1	1	0	1	0	0	0	0	0	1	0	0	1	1	0	0	0	0
100	1	2014-07-25	05-09	P	Ponce	1	0	0	0	0	1	0	0	0	0	1	1	0	1	0	0	1	0	0	1	0	1	1	1	1	0	0	0	0	0	0	0	0	0	1	1	0	0	1	0
101	1	2014-07-30	60-79	P	Ponce	1	1	1	0	0	0	0	0	0	0	0	0	0	1	0	0	0	1	0	0	0	1	1	1	0	1	0	0	0	0	0	0	0	0	0	1	0	0	0	0
102	2	2014-07-30	15-19	P	Ponce	1	1	1	0	1	1	1	0	0	0	1	1	1	0	0	0	1	1	0	0	0	1	0	1	1	1	0	0	0	0	0	0	0	0	1	1	0	0	0	1
103	2	2014-07-31	60-79	P	Ponce	1	0	1	1	1	1	0	0	0	0	1	1	1	0	0	0	0	0	0	0	0	1	1	1	1	1	1	0	0	0	0	0	0	0	0	1	1	0	1	1
104	2	2014-07-31	05-09	P	Ponce	1	1	1	0	1	1	0	0	0	0	1	1	1	0	0	0	1	0	0	0	0	1	1	1	1	1	1	0	0	0	0	0	0	0	0	1	0	0	0	0
105	1	2014-07-29	40-59	P	Ponce	0	1	1	1	0	0	0	0	0	0	1	1	1	0	0	0	1	1	1	1	1	1	1	1	0	1	1	0	0	1	0	1	0	1	0	1	1	0	0	1
106	1	2014-07-31	60-79	P	Ponce	1	1	0	0	0	0	0	0	0	0	0	1	0	0	0	0	0	0	0	0	0	0	0	1	1	0	0	0	0	0	0	0	0	0	0	1	0	0	0	0
107	1	2014-07-31	15-19	P	Ponce	1	1	1	0	1	1	0	0	0	0	0	1	0	1	0	1	1	1	1	1	0	0	0	0	0	0	0	0	0	0	0	0	0	0	0	1	0	0	1	0
108	2	2014-08-01	60-79	P	Ponce	1	0	1	0	1	1	0	0	0	0	0	0	1	0	0	0	0	1	0	1	0	1	1	1	0	1	1	0	0	0	0	0	0	0	0	1	0	0	0	1
109	2	2014-07-31	25-29	P	Ponce	1	1	1	0	1	1	0	1	0	0	1	1	1	1	1	0	1	1	0	0	0	1	1	1	1	1	1	0	0	0	0	0	0	0	0	1	0	0	1	1
110	1	2014-08-01	40-59	P	Ponce	1	1	1	0	1	1	0	0	0	0	1	1	1	0	0	0	0	0	0	0	0	1	1	1	1	1	1	0	0	0	0	0	0	0	0	1	0	0	0	1
111	2	2014-07-31	60-79	P	Ponce	1	1	0	0	0	0	0	0	0	0	0	0	1	0	0	0	1	0	0	0	0	1	1	1	1	1	0	0	0	0	0	0	0	0	0	1	1	0	1	1
112	1	2014-08-02	40-59	P	Ponce	1	0	1	0	1	0	0	0	0	0	1	1	1	1	1	1	1	0	0	0	1	1	1	1	1	1	1	0	0	0	0	0	0	0	0	1	0	0	0	1
113	2	2014-08-01	10-14	P	Ponce	1	1	1	0	1	1	0	1	0	0	1	1	1	0	0	0	1	0	0	0	0	0	0	1	1	0	0	0	0	0	0	0	0	0	0	1	0	0	0	1
114	1	2014-08-01	05-09	P	Ponce	1	1	1	0	1	1	0	0	0	0	1	1	0	1	0	0	1	1	0	1	1	0	0	0	0	0	0	0	0	0	0	0	0	0	0	1	0	0	1	0
115	2	2014-08-01	60-79	P	Ponce	1	1	1	0	1	1	0	0	0	0	1	1	1	0	0	0	1	1	0	1	0	1	1	0	0	1	0	0	0	0	0	0	0	0	0	1	1	0	1	1
116	1	2014-08-01	30-39	P	Ponce	1	0	1	0	0	1	0	0	0	0	1	1	1	0	0	0	1	1	0	0	0	1	1	1	1	1	1	0	0	0	0	0	0	0	0	1	0	0	1	1
117	1	2014-07-28	40-59	P	Ponce	1	1	1	0	1	1	1	1	0	0	0	1	1	0	0	0	1	1	0	1	1	1	1	1	1	1	0	0	0	0	0	1	0	0	1	1	1	0	1	0
118	1	2014-07-28	15-19	P	Ponce	1	1	1	0	0	0	0	0	0	0	0	1	1	0	0	0	1	0	0	0	0	1	1	1	1	1	1	0	0	0	0	0	0	0	0	1	0	0	0	1
119	1	2014-08-01	60-79	P	Ponce	1	1	1	0	0	0	0	0	0	0	0	0	1	0	1	0	1	0	0	0	0	1	0	0	0	1	0	0	0	0	0	0	0	0	0	1	0	0	0	1
120	1	2014-08-03	15-19	P	Ponce	1	1	1	1	1	1	0	0	0	0	1	1	0	0	0	0	1	0	0	0	0	0	0	0	0	0	0	0	0	0	0	0	0	0	1	1	0	0	0	0
121	1	2014-08-03	40-59	P	Ponce	1	1	1	1	1	1	0	0	0	0	0	1	1	0	0	0	1	0	0	0	1	1	1	1	1	1	1	0	0	0	0	0	1	0	0	1	0	0	0	1
122	1	2014-08-03	05-09	P	Ponce	1	1	0	0	1	1	0	0	0	0	1	1	1	0	0	1	1	0	0	1	0	0	0	1	0	0	0	0	0	0	0	0	0	0	0	1	0	0	0	0
125	2	2014-08-01	10-14	P	Ponce	1	0	1	0	1	1	1	1	0	0	1	1	1	0	0	0	0	1	0	0	0	1	1	1	0	1	1	0	0	0	0	1	0	0	1	1	1	0	1	1
126	2	2014-08-04	>=80	P	Ponce	1	1	1	0	0	0	0	0	0	0	0	1	0	0	0	0	1	0	0	0	0	1	0	0	0	0	1	0	0	0	0	0	0	0	0	1	1	0	0	0
127	2	2014-08-04	05-09	P	Ponce	1	1	1	0	0	0	0	0	0	0	0	0	1	0	0	0	0	0	0	0	0	1	0	0	0	0	0	0	0	0	0	0	0	0	0	0	0	0	0	0
128	2	2014-08-05	25-29	P	Ponce	1	1	1	1	1	1	0	1	0	0	1	1	1	1	0	1	0	1	0	1	0	1	1	1	1	1	1	0	0	0	0	0	0	0	1	1	1	0	0	1
129	1	2014-08-04	01-04	P	Ponce	1	1	0	0	0	1	0	0	0	0	0	1	0	0	0	0	1	0	0	0	0	0	0	0	0	0	0	0	0	0	0	0	0	0	0	0	0	0	0	0
130	1	2014-08-04	15-19	P	Ponce	1	0	1	0	0	0	0	0	0	0	1	0	1	0	0	0	0	0	0	0	0	1	1	1	0	1	1	0	0	0	0	0	0	0	0	1	0	0	0	1
132	2	2014-08-02	10-14	P	Ponce	1	1	1	0	1	1	0	0	0	0	0	1	0	0	0	0	1	1	1	1	0	0	0	1	0	0	0	0	0	0	0	0	0	0	1	0	1	0	0	0
133	2	2014-08-04	<1	P	Ponce	1	1	0	0	1	1	1		0	0		0		0	1		1	0	0		0				0			0	0	0	0	0	0	0	1	1	0	0	0	0	0	1	0	1
134	2	2014-08-04	30-39	P	Ponce	1	1	0	0	1	0	0	1	0	0	0	1	1	0	0	0	0	1	0	0	0	1	1	1	1	1	1	0	0	0	0	0	0	0	1	1	0	0	0	0
135	2	2014-08-04	30-39	P	Ponce	1	1	1	0	1	1	0	0	0	0	1	1	1	0	0	0	1	1	0	0	0	1	1	1	0	0	0	0	0	0	0	0	0	0	1	1	0	0	0	1
136	1	2014-07-30	40-59	P	Ponce	1	1	1	0	1	0	0	0	0	0	1	0	1	0	0	0	1	0	0	0	0	0	0	1	0	1	0	0	0	0	0	0	0	0	0	1	0	0	0	0
137	2	2014-07-31	60-79	P	Ponce	1	1	1	1	0	1	0	0	0	0	1	1	1	0	0	1	1	1	1	1	1	1	1	1	0	1	1	0	0	0	0	0	0	0	1	1	0	0	0	1
138	2	2014-08-02	40-59	P	Guayama	1	1	1	0	1	1	0	1	0	0	1	0	1	0	1	1	1	1	1	1	1	1	1	1	1	1	1	0	0	0	0	1	0	1	0	1	1	0	1	1
139	2	2014-07-29	40-59	P	Guayama	0	1	1	0	1	1	1	1	0	0	1	1	1	0	0	0	1	1	0	0	1	1	1	1	0	0	1	0	0	0	0	0	0	0	0	1	1	1	1	1
140	1	2014-07-31	40-59	P	Guayama	1	1	1	1	0	1	0	0	0	0	1	1	0	0	0	0	0	0	0	0	0	1	1	1	0	1	0	0	0	0	0	0	0	0	0	1	1	0	1	0
141	2	2014-07-31	20-24	P	Guayama	1	1	0	0	0	0	0	0	0	0	0	0	0	0	0	1	0	0	0	0	0	0	0	0	0	1	0	0	0	0	0	0	0	0	0	1	0	0	0	0
142	2	2014-08-06	40-59	P	Ponce	1	1	1	0	0	0	0	1	0	0	1	1	1	1	1	1	1	1	0	0	0	1	1	1	1	1	1	0	0	0	0	1	0	0	0	1	1	0	0	1
143	1	2014-08-06	15-19	P	Ponce	1	0	1	1	1	0	0	0	0	0	0	0	1	0	0	0	1	0	0	0	0	1	0	1	0	0	0	0	0	0	0	0	0	0	1	1	0	0	0	1
144	1	2014-08-06	60-79	P	Ponce	1	1	0	0	0	1	0	0	0	0	0	1	0	0	0	0	0	0	0	0	1	0	0	0	0	0	1	0	0	0	0	0	0	0	0	1	1	0	0	1
145	2	2014-08-06	10-14	P	Ponce	1	0	0	0	1	1	0	1	0	0	0	0	0	0	0	0	0	0	0	0	0	1	1	1	0	1	1	0	0	0	0	0	0	0	1	0	0	0	0	0
146	2	2014-08-05	60-79	P	Ponce	1	1	1	0	0	0	0	0	0	0	0	1	1	0	0	0	1	0	0	0	0	1	1	1	1	1	0	0	0	0	0	0	0	0	0	1	0	0	0	1
147	2	2014-07-27	30-39	P	Ponce	1	1	1	0	1	1	0	1	0	0	1	1	1	0	0	0	1	1	0	0	0	1	1	1	1	0	1	0	0	0	0	0	0	0	0	1	0	0	0	0
148	1	2014-08-02	40-59	P	Ponce	1	1	1	1	0	0	0	0	0	0	1	1	1	0	0	0	1	1	1	1	0	1	1	1	0	1	1	0	0	0	0	0	0	0	0	1	0	0	0	1
149	2	2014-08-07	60-79	P	Ponce	1	1	1	0	0	1	0	0	0	0	1	1	1	0	0	0	0	0	0	0	0	1	1	1	0	1	1	0	0	0	0	0	0	0	0	1	1	0	1	1
151	1	2014-08-06	05-09	P	Ponce	1	1	1		0	0	0	0	0	0	1	1	1	0	0	0	1	0	0	0	0	1	1	1	0	0	1	0	0	0	0	0	0	0	0	1	0	0	0	1
152	2	2014-08-05	30-39	P	Ponce	1	1	1	0	1	1	0	1	0	0	1	1	1	1	1	0	1	1	1	1	1	1	1	1	1	1	1	0	0	0	0	0	0	0	1	1	1	0	1	1
153	2	2014-08-06	60-79	P	Ponce	1	0	0	0	0	0	1	0	0	0	1	0	1	1	0	0	1	1	0	0	0	0	1	1	1	1	0	0	0	0	0	0	0	1	0	1	0	0	0	1
154	1	2014-08-05	10-14	P	Ponce	1	1	0	0	1	0	0	0	0	0	1	0	1	0	1	0	1	0	0	0	0	0	0	1	0	0	0	0	0	0	0	0	0	0	1	1	0	0	0	0
155	1	2014-08-05	30-39	P	Guayama	1	0	1	1	0	0	0	0	0	0	1	1	1	1	1	0	1	0	0	0	0	1	1	1	1	1	1	0	0	0	0	0	0	0	0	1	0	0	0	0
156	1	2014-08-06	10-14	P	Guayama	1	0	1	0	0	0	0	0	0	0	1	1	1	0	0	1	1	1	0	0	0	1	1	0	0	0	0	0	0	0	0	0	0	0	0	1	0	0	0	1
157	1	2014-08-08	60-79	P	Ponce	1	1	1	0	1	1	0	0	0	0	1	1	1	0	0	1	1	0	0	0	0	1	1	1	1	1	1	0	0	0	0	0	0	0	0	1	1	0	1	1
158	1	2014-08-07	01-04	P	Ponce	1	1	0	0	1	1	0	1	0	0	0	1	0	1	0	1	1	0	0	0	0	0	0	0	0	0	0	0	0	0	0	0	0	0	0	1	0	0	1	0	0	1	1	0
159	1	2014-08-08	25-29	P	Ponce	1	1	1	1	1	1	1	0	0	0	1	0	1	0	1	0	0	0	0	0	1	1	0	1	1	1	1	0	0	0	0	0	0	0	1	1	1	0	0	1
160	2	2014-08-07	01-04	P	Ponce	1	0	1	0	1	1	0	0	0	0	0	0	0	0	0	1	0	0	0	1	0	0	0	1	0	0	0	0	0	0	0	0	0	0	1	0	0	0	0	0	1	0	0	0
161	2	2014-08-08	60-79	P	Ponce	1	0	1	1	0	0	0	0	0	0	0	1	1	0	0	0	1	1	0	0	0	1	1	1		0	0	0	0	0	0	0	0	0	0	1	1	0	0	1
162	1	2014-08-08	40-59	P	Ponce	1	1	1	0	0	1	0	0	0	0	1	1	1	0	1	0	1	1	1	1	0	1	0	0	0	0	0	0	0	0	0	0	0	0	0	1	0	0	0	0
163	1	2014-08-05	15-19	P	Ponce	1	0	1	0	1	1	0	0	0	0	1	1	1	0	1	1	0	1	1	1	1	1	1	1	0	1	1	0	0	0	0	0	0	0	0	1	0	0	0	1
164	1	2014-08-09	<1	P	Ponce	1	0	0	0	0	1	0	0	0	0	0	1	0	0	1	0	0	0	0	0	0	0	0	0	0	0	0	0	0	0	0	0	0	0	0	1	0	0	1	0	0	0	1	0
165	1	2014-08-08	60-79	P	Ponce	1	0	0	0	0	0	0	0	0	0	1	1	1	0	0	0	1	0	0	1	0	1	1	1	1	0	0	0	0	0	0	0	0	0	0	1	1	0	0	0
166	2	2014-08-05	60-79	P	Ponce	1	1	1	1	1	1	0	0	0	0	0	0	1	0	0	0	0	0	0	0	0	1	1	1	1	1	1	0	0	0	0	0	0	0	0	1	1	0	0	0
167	1	2014-08-09	05-09	P	Ponce	1	1	0	0	1	1	0	0	0	0	1	0	1	0	0	0	0	0	0	1	0	1	1	1	0	1	1	0	0	0	0	0	0	0	1	1	0	0	0	0
168	2	2014-08-08	01-04	P	Ponce	1	0	0	0	1	0	0	0	0	0	0	0	0	0	0	0	0	0	0	0	0	0	0	1	0	0	0	0	0	0	0	0	0	0	0	0	0	0	1	0
169	2	2014-08-07	10-14	P	Ponce	1	1	1	0	1	1	0	0	0	0	0	0	1	0	0	0	1	0	0	1	0	1	1	1	0	1	1	0	0	0	0	0	0	0	1	1	0	0	0	0
170	2	2014-08-08	10-14	P	Ponce	1	0	1	1	1	1	0	1	0	0	0	0	0	0	0	0	1	0	1	1	0	0	0	1	0	0	0	0	0	0	0	0	0	0	0	1	0	0	0	0
171	2	2014-08-09	10-14	P	Ponce	1		1	1	1	1	0	1	0	0	1	1	1	1	1	0	1	1	0	1	0	0	1	1	1	1	1	0	0	0	0	0	0	0	0	1	1	0	1	0
172	1	2014-08-07	15-19	P	Ponce	1	1	1	0	0	0	0	0	0	0	1	0	1	0	0	0	0	1	0	1	0	1	1	1	0	1	0	0	0	0	0	0	0	0	0	1	0	0	0	1
173	1	2014-08-04	25-29	P	Ponce	1	1	0	0	1	1	0	0	0	0	0	0	0	0	0	0	0	0	0	0	0	0	0	0	1	0	0	0	0	0	0	0	0	0	1	0	0	0	0	0
174	1	2014-08-11	40-59	P	Guayama	1	0	1	0	0	0	0	0	0	0	1	0	1	0	0	0	0	0	0	0	0	1	1	1	0	1	0	0	0	0	0	0	0	1	0	1	0	0	0	0
175	1	2014-08-10	40-59	P	Guayama	1	1	0	1	0	0	0	0	0	0	0	1	1	1	0	0	1	0	0	0	0	1	1	1	1	1	0	0	0	0	0	0	0	0	0	1	1	0	0	1
176	1	2014-08-13	05-09	P	Guayama	1	0	0	1	1	0	0	0	0	0	0	0	0	1	0	0	1	0	0	0	0	1	1	0	0	0	0	0	0	0	0	0	0	0	0	0	1	0	1	0
177	1	2014-08-12	60-79	P	Guayama	1	1	1	0	0	0	0	0	0	0	1	1	0	0	0	0	0	0	0	0	0	1	1	0	0	0	0	0	0	0	0	1	0	0	0	1	0	0	0	0
178	1	2014-08-08	40-59	P	Guayama	1	1	0	0	0	0	0	0	0	0	1	1	1	1	0	0	1	0	0	1	0	1	1	1	0	1	1	0	0	0	0	0	0	0	0	1	1	1	1	1
179	1	2014-08-06	01-04	P	Guayama	1	1	0	0	0	0	0	0	0	0	0	1	0	0	1	0	0	0	0	0	0	0	1	0	0	0	0	0	0	0	0	0	0	0	0	1	0	0	1	0
180	2	2014-08-08	05-09	P	Ponce	1	1	0	0	1	1	0	1	0	0	1	1	1	0	0	1	1	1	1	1	0	1	1	1	1	1	1	0	0	0	0	0	0	0	0	1	0	0	1	0
181	2	2014-08-09	05-09	P	Ponce	1	1	0	0	1	1	0	0	0	0	0	1	0	1	0	1	0	1	0	1	0	1	0	0	0	0	0	0	0	0	0	0	0	0	0	1	0	0	1	0
182	1	2014-08-07	60-79	P	Guayama	1	0	0	0	0	0	0	0	0	0	0	1	1	1	1	0	1	0	0	0	0	0	1	0	0	1	0	0	0	0	0	0	0	0	0	0	1	0	0	0
183	1	2014-08-08	40-59	P	Guayama	1	1	1	0	0	0	0	0	0	0	0	0	1	0	0	0	0	1	0	1	0	1	1	1	0	1	0	0	0	0	0	0	0	0	0	0	0	0	0	0
184	1	2014-08-08	40-59	P	Guayama	1	0	1	0	0	0	0	1	0	0	1	1	0	1	1	1	1	1		1	0	1	1	1	0	1	1	0	0	0	0	0	0	0		1	1	0	0	1
185	2	2014-08-09	40-59	P	Guayama	1	1	1	0	0	0	0	0	0	0	1	1	1	0	0	0	1	1	0	0	0	1	1	1	1	1	1	0	0	0	0	0	0	0	0	1	1	0	0	1
186	1	2014-08-05	60-79	P	Ponce	0	1	1	0	0	0	0	0	0	0	0	0	0	0	0	0	1	0	0	0	0	1	0	1	0	0		0	0	0	0	0	0	0	0	1	0	0	0	0
187	2	2014-08-12	20-24	P	Ponce	1	1	1	0	1	0	0	1	0	0	0	1	1	1	0	0	0	0	0	0	0	1	1	1	1	1	1	0	0	0	0	0	0	0	0	1	0	0	0	0
188	1	2014-08-12	05-09	P	Ponce	1	0	0	0	1	1	0	0	0	0	0	1	1	0	0	0	0	0	0	0	0	0	1	1	0	0	0	0	0	0	0	0	0	0	1	1	0	0	1	0
189	2	2014-08-08	40-59	P	Ponce	1	1	1	0	1	0	0	0	0	0	0	1	1	0	1	0	1	0	0	0	0	0	1	1	0	0	0	0	0	0	0	0	0	0	1	1	0	0	0	0
190	2	2014-08-13	10-14	P	Ponce	1	1	1	0	0	1	0	0	0	0	1	1	1	0	0	0	1	1	1	0	0	0	0	0	0	0	0	0	0	0	0	0	0	0	0	1	0	0	0	1
191	1	2014-08-12	>=80	P	Ponce	0	1	0	0	0	1	0	0	0	0	0	0	1	0	0	0	1	0	0	0	0	0	0	0	0	0	1	0	0	0	0	0	0	0	0	1	1	0	0	0
192	2	2014-08-13	05-09	P	Ponce	1	1	1	0	0	1	0	0	0	0	1	1	1	0	0	1	1	1	1	1	0	1	1	1	1	0	1	0	0	0	0	0	0	0	0	1	1	0	1	1
193	2	2014-08-07	>=80	P	Ponce	1	1	1	1	0	1	0	0	0	0	1	0	0	0	0	0	0	1	0	0	0	1	1	1	1	1	1	0	0	0	0	0	0	0	0	1	1	0	0	0
194	1	2014-08-05	60-79	P	Ponce	1	1	1	0	0	0	0	0	0	0	0	0	1	0	0	0	1	1	0	0	1	1	1	1	0	1	0	0	0	0	0	0	0	0	0	1	1	0	1	1
195	2	2014-08-09	40-59	P	Ponce	1	0	1	0	1	1	0	1	0	0	1	1	1	0	1	0	1	1	0	0	1	1	1	1	1	1	1	0	0	0	0	0	0	0	1	1	1	0	0	1
196	2	2014-08-08	60-79	P	Ponce	1	1	1	0	0	1	0	0	0	0	0	1	1	0	0	0	1	0	0	0	0	1	1	1		1	1	0	0	0	0	0	0	0	0	1	1	0	0	1
197	2	2014-08-07	40-59	P	Ponce	1	1	1	0	1	1	0	0	0	0	1	1	1	0	1	1	1	0	0	0	0	1	1	1	1	1	1	0	0	0	0	0	0	0	0	1	1	0	1	1
198	1	2014-08-04	20-24	P	Ponce	0	1	0	0	0	0	0	0	0	0	0	1	1	0	0	0	0	0	0	0	0	1	0	1	0	0	0	0	0	0	0	0	0	0	0	1	0	0	0	0
199	1	2014-08-11	01-04	P	Ponce	1	1	1	1	1	1	1	0	0	0	1	1	1	0	0	0	1	1	1	1	0	1	1	1	0	1	1	0	0	0	0	0	0	0	1	1	0	0	0	1
200	2	2014-08-12	60-79	P	Ponce	1	0	1	0	0	0	0	0	0	0	0		1		0	0	1	1	0	0	0	1	1	1	1	1	1	0	0	0	0	0	0	0	0	1	0	0	1	1
201	2	2014-08-14	05-09	P	Ponce	1	0	0	0	1	0	0	1	0	0	0	1	1	0	0	0	1	0	0	0	0	0	1	1	0	0	0	0	0	0	0	0	0	0	0	1	0	0	0	0
202	1	2014-08-10	20-24	P	Ponce	1	1	0	0	1	1	0	1	0	0	1	1	0	0	1	1	0	1	0	0	0	1	0	0	0	1	0	0	0	0	0	0	0	0	1	0	0	0	0	1
203	1	2014-08-13	10-14	P	Ponce	1	0	1	0	1	1	0	0	0	0	0	1	0	1	1	1	0	0	0	0	0	1	1	1	1	0	1	0	0	0	0	0	0	0	0	1	0	0	0	0
204	1	2014-08-13	30-39	P	Ponce	1	0	1	1	1	1	0	0	0	0	1	1	1	0	0	0	0	0	0	0	0	1	1	1	0	0	0	0	0	0	0	0	0	0	0	1	0	0	1	1
205	2	2014-08-11	10-14	P	Ponce	1	1	1	0	1	1	0	0	0	0	0	0	1	1	0	0	1	1	1	0	1	1	1	1	0	0	0	0	0	0	0	0	0	0	0	1	1	0	1	0
206	1	2014-08-12	25-29	P	Ponce	1	1	1	0	1	1	0	0	0	0	1	1	1	0	0	0	1	1	0	0	0	1	1	1	0	0	0	0	0	0	0	0	0	0	0	1	1	0	0	1
207	1	2014-08-10	30-39	P	Ponce	1	1	1	0	1	0	0	1	0	0	1	1	1	1	0	0	0	0	0	0	0	1	1	1	1	1	1	0	0	0	0	0	0	0	0	1	0	0	0	0
208	2	2014-08-12	20-24	P	Ponce	1	1	1	0	1	0	0	0	0	0	1	1	1	1	0	0	0	1	0	1	0	1	0	1	1	1	1	0	0	0	1	0	0	0	1	1	1	0	1	1
209	2	2014-08-11	05-09	P	Ponce	1	1	0	0	0	0	0	0	0	0	1	1	1	0	0	0	1	0	0	1	0	0	0	0	0	0	0	0	0	0	0	1	0	0	0	0	0	0	0	0
210	2	2014-08-12	20-24	P	Ponce	1	1	1	0	1	0	0	0	0	0	0	0	1	0	0	0	1	1	0	0	0	1	1	1		1	1	0	0	0	0	0	0	0	1	1	0	0	0	0
211	2	2014-08-05	30-39	P	Ponce	1	0	1	0	1	0	0	1	0	0	0	0	1	0	1	0	0	0	0	0	1	1	1	1	1	1	1	0	0	0	0	0	0	0	1	1	1	0	0	1
212	2	2014-08-02	20-24	P	Ponce	1	0	1	1	1	0	0	1	0		1	0	1	0	0	0	0	0	0	1	0	1	1	1	0	1	1	0	0	0	0	0	0	0	0	1	0	0	0	0
213	2	2014-08-10	20-24	P	Ponce	1	1	1	0	1	0	0	1	0	0	1	1	1	1		1	1	1	0	1	0	1	1	1	1	1	1	0	0	0	0	0	0	0	0	1	1	0	0	1
215	2	2014-08-10	10-14	P	Ponce	1	1	0	0	1	1	0	1	0	0	1	1	1	1	1	0	1	0	0	1	0	1	1	1	1	1	1	0	0	0	0	0	0	0	1	1	1	0	0	1
216	2	2014-08-09	30-39	P	Ponce	1	1	1	0	1	1		1			0	1	1	0	0	0	1	1	0	1	0	1	1	1	1	1	1	1	0	0	0	0	0	0	0	1	0	0	0	1
217	2	2014-08-08	40-59	P	Ponce	0	1	1	1	1	1	0	0	0	0	1	1	1	1	0	1	1	1	0	1	0	1	1	1	1	1	1	0	0	0	0	1	0	0	1	1	1	0	0	1
218	1	2014-08-11	01-04	P	Ponce	1	1	0	0	1	0	0	0	0	0	1	1	1	1	0	0	0	0	0	0	0	1	1	1	1	1	1	0	0	0	0	0	0	0	0	0	1	0	0	0
219	2	2014-08-15	25-29	P	Ponce	1	1	1	1	1	1	0	0	0	0	1	1	1	0	1	0	1	1	1	1	0	1	1	1	1	1	0	0	0	0	0	0	0	0	1	1	1	0	0	0
220	1	2014-08-14	<1	P	Ponce	1	1	0	0	1	1	0	0	0	0	0	1	0	0	0	0	1	0	0	0	1	0	0	0	0	0	0	0	0	0	0	0	0	0	0	1	0	0	1	0	0	1	0	0
221	2	2014-08-15	60-79	P	Ponce	1	1	1	0	1	1	0	0	0	0	1	1	1	0	0	0	0	0	0	0	0	1	1	1	1	1	1	0	0	0	0	0	0	0	0	1	1	0	0	1
222	2	2014-08-14	10-14	P	Ponce	1	1	1	0	1	1	0	0	0	0	0	0	0	0	0	0	0	0	0	0	0	0	0	1	0	0	0	0	0	0	0	0	0	0	0	1	0	0	0	0
223	1	2014-08-16	20-24	P	Ponce	1	0	1	1	0	0	0	0	0	0	1	1	1	1	1	0	1	1	1	0	1	1	1	1	1	1	0	0	0	0	0	1	0	0	0	1	0	0	0	1
224	2	2014-08-13	60-79	P	Ponce	1	1	0	0	1	0	0	0	0	0	0	0	1	0	0	0	1	1	0	0	0	1	1	1	1	1	1	0	0	0	0	0	0	0	0	1	0	0	0	0
225	2	2014-08-15	40-59	P	Ponce	1	1	1	1	1	1	0	0	0	0	1	1	1	0	0	0	0	0	0	1	0	1	1	1	1	1	1	0	0	0	0	0	0	0	1	1	0	0	0	0
226	2	2014-08-12	01-04	P	Ponce	1	0	0	0	1	0	0	0	0	0	0	0	0	0	0	0	1	0	0	1	0	1	1	1	0	0	0	0	0	0	0	0	0	0	1	1	0	0	0	0
227	2	2014-08-15	10-14	P	Ponce	1	1	1	1	1	1					1	1	1	0	0	0	0	1	0	1	0	1	1	1	1	1	1	0	0	0	0	0	0	0	1	1	0	0	0	1
228	2	2014-08-16	25-29	P	Ponce	0	1	1	1	1		0	1	0	0	1	1	1	0	0	0	0	0	0	1		1	1	1	1	1	1	0	1	0	0	0	1	0	1	1	1	0	1	1
229	2	2014-08-14	30-39	P	Ponce	1	1	1	1	1	0	0	1	0	0	1	1	1	1	0	0	1	1	0	1	0	1	1	1	1	1	1	0	0	0	0	0	0	0	1	1	1	0	1	1
230	2	2014-08-16	20-24	P	Ponce	1	1	0	0	1	1	0	1	0	0	1	0	1	0	0	0	1	1	0	0	0	0	0	1	0	1	0	0	0	0	0	1	0	0	0	0	0	0	0	0
231	2	2014-08-14	60-79	P	Ponce	1	1	1	0	1	0	0	0	0	0	0	0	1	0	0	0	0	1	0	0	0	0	0	1	0	0	0	0	0	0	0	0	0	0	0	1	0	0	0	0
232	1	2014-08-17	01-04	P	Ponce	1	1	1	1	1	1	0	0	0	1	1	1	0	1	0	0	1	1	1	0	0				1			0	0	0	0	0	0	0	1	1	0	0	0	0
233	1	2014-08-04	20-24	P	Ponce	1	0	1	1	1	0	0	0	0	0	1	0	1	0	1	0	0	0	0	0	0	1	1	1	1	1	0	0	0	0	0	0	0	0	1	1	0	0	0	1
234	2	2014-08-10	40-59	P	Ponce	1	1	1	1	1	1	0	1	0	0	1	1	1	0	0	0	1	1	1	1	1	1	1	1	1	1	1	0	0	0	0	0	0	0	1	1	1	0	1	1
235	1	2014-08-09	01-04	P	Ponce	1	1	1		1	1	0	0	0	0	0	0	1	0	0	0	0	1	1	0	0	0	0	0	0	0	0	0	0	0	0	0	0	0	0	0	0	0	0	0
236	1	2014-08-11	>=80	P	Ponce	1	1	1	0	0	1	0	0	0	0	1	1	1	0	0	0	1	0	0	1	0	1	1	0	0	1	0	0	0	0	0	0	0	0	0	1	0	0	0	1
237	1	2014-08-09	>=80	P	Ponce	1	1	1	1	1	0	0	0	0	0	0	0	0	0	1	0	0	0	0	0	0	0	0	0	0	0	0	0	0	0	0	0	0	0	1	0	1	0	0	1
238	2	2014-08-17	60-79	P	Ponce	0	1	0	0	1	1	1	1	0	0	0	0	1	1	1	1	1	1	1	1	0	1	1	1	1	1	1	0	0	1	0	0	0	0	0	1	0	0	0	1
239	1	2014-08-12	01-04	P	Ponce	1	1	0	0	1	0	0	0	0	0	0	0	1	0	0	0	0	0	0	0	0	1	1	1	0	0	0	0	0	0	0	0	0	0	1	0	0	0	0	0
240	2	2014-08-16	60-79	P	Ponce	1	1	1	0	0	0	0	0	0	0	1	1	1	0	1	1	1	1	0	1	0	1	1	1	1	1	1	0	0	0	0	0	0	0	0	1	1	0	0	0
241	2	2014-08-09	05-09	P	Ponce	0	1	0	1	1	1	0	1	0	0	0	1	0	0	0	0	1	0	0	1	0	0	1	1	0	0	0	0	0	0	0	1	0	0	1	1	0	0	1	0
242	1	2014-08-02	60-79	P	Ponce	1	1	1	1	0	0	1	0	1	0	0	0	1	1	0	0	1	0	0	0	0	1	1	1	1	1	1	0	0	0	0	0	0	0	0	1	1	0	1	1
243	1	2014-08-04	25-29	P	Ponce	1	1	1	1	1	1	0	0	0	0	0	1	1	1	1	0	0	1	0	0	1	1	1	1	1	1	1	0	0	0	0	1	0	0	0	1	0	0	0	1
244	2	2014-08-12	60-79	P	Ponce	1	0	1	1	0	1	0	0	0	0	0	1	1	0	0	0	1	1	1	1	0	1	1	1	1	0	0	0	0	0	0	0	0	0	0	1	1	0	1	0
245	1	2014-08-15	20-24	P	Ponce	1	1	1	0	1	0	0	1	0	0	0	0	1	0	0	0	1	0	0	0	0	1	1	1	0	1	1	0	0	0	0	0	0	0	1	1	0	0	0	0
246	1	2014-08-17	30-39	P	Ponce	1	0	1	0	1	1	0	0	0	0	0	0	1	0	0	0	0	0	0	0	0	1	1	1	0	1	1	0	0	0	0	0	0	0	1	1	1	0	0	1
247	1	2014-08-16	10-14	P	Ponce	1	1	0	0	1	1	0	0	0	0	1	0	1	0	0	0	1	1	1	1	0	0	0	1	1	1	0	0	0	0	0	0	0	0	1	1	0	0	0	1
248	1	2014-07-31	20-24	P	Ponce	0	1	0	0	1	1	0	0	0	0	1	1	1	1	1	0	1	1	0	1	0	1	1	1	0	1	1	0	1	0	0	0	0	0	1	1	0	0	0	1
249	2	2014-08-17	30-39	P	Ponce	1	1	1	0	1	0	0	0	0	0	0	0	1	0	0	0	0	1	0	0	0	1	1	1	0	1	0	0	0	0	0	0	0	0	1	1	1	0	1	0
250	1	2014-08-05	25-29	P	Ponce	1	1	0	0	1	0	0	0	0	0	0	0	0	0	0	0	0	1	0	1	0	1	0	1	0	1	0	0	0	0	0	0	0	0	1	1	1	0	0	0
251	2	2014-08-17	20-24	P	Ponce	1	0	0	0	1	0	0	0	0	0	0	0	1	0	0	0	0	0	0	0	0	1	1	1	0	1	0	0	0	0	0	0	0	0	0	0	0	0	0	0
252	2	2014-08-12	10-14	P	Ponce	1	0	0	0	1	1	0	0	0	0	1	1	0	0	0	0	0	0	0	0	0	1	1	1	0	0	0	0	0	0	0	0	0	0	1	0	0	0	0	0
253	2	2014-08-17	15-19	P	Guayama	1	1	1	0	0	0	0	0	0	0	1	0	1	0	1	1	1	1	1	1	0	1	1	1	0	1	1	0	0	0	0	1	0	0	0	1	1	0	0	0
254	1	2014-08-17	40-59	P	Guayama	1	0	1	0	1	0	0	0	0	0	0	0	1	0	0	0	0	0	0	0	0	1	1	1	1	1	0	0	0	0	0	0	0	0	1	1	0	0	0	0
255	2	2014-08-14	25-29	P	Guayama	1	0	0	0	0	0	0	0	0	0	0	0	1	0	0	0	0	0	0	0	0	1	1	1	1	0	0	0	0	0	0	0	0	0	0	1	0	0	0	0
256	2	2014-08-14	40-59	P	Guayama	1	1	1	1	0	0	0	1	0	0	1	1	1	1	0	1	1	0	0	1	0	1	1	1	1	1	1	0	0	0	0	0	0	1	0	1	1	0	0	1
258	1	2014-08-18	15-19	P	Guayama	1	0	1	0	1	1	0	0	0	0	0	1	1	0	0	0	1	1	0	0	0	1	1	1	0	1	1	0	0	0	0	0	0	0	1	1	1	0	0	1
259	2	2014-08-14	10-14	P	Ponce	1	1	0	0	1	1	0	1	0	0	1	0	1	0	0	0	0	1	0	0	0	1	1	1	1	1	0	0	0	0	0	0	0	0	0	1	0	0	0	1
260	2	2014-08-13	40-59	P	Ponce	1	0	0	0	0	0	0	0	0	0	0	0	1	1	1	1	1	0	0	0	0	0	0	1	0	1	0	0	0	0	0	0	0	0	0	0	1	0	0	0
261	2	2014-08-14	60-79	P	Ponce	1	0	1	1	0	0	0	0	0	0	1	0	1	1	0	1	1	1	0	0	0	1	1	1	1	1	1	0	0	0	0	0	0	0	0	1	1	0	0	1
262	2	2014-08-13	01-04	P	Ponce	1	1	0	0	1	1	0	0	0	0	1	1	1	1	0	0	1	1	0	1	0	1	1	1	0	0	0	0	0	0	0	0	0	0	0	1	0	0	0	0
263	2	2014-08-13	60-79	P	Ponce	1	1	1	0	1	1	0	1	0	0	1	1	1	0	1	1	0	0	0	0	0	1	1	1	1	1	1	0	0	0	0	1	0	0	0	1	1	0	1	1
264	2	2014-08-14	10-14	P	Ponce	1	0	1	0	1	1	0	0	0	0	0	1	0	0	0	0	0	0	0	0	0	1	1	1	0	1	0	0	0	0	0	0	0	0	1	1	0	0	1	0
265	1	2014-08-12	40-59	P	Ponce	1	1	1	1	0	0	0	0	0	0	1	1	1	0	1	0	1	0	0	0	1	1	1	1	0	1	1	0	0	0	0	1	0	1	0	1	1	0	1	0
266	2	2014-08-13	05-09	P	Ponce	1	1	1	1	0	1	0	0	0	0	0	1	1	1	0	0	0	1	0	0	0	1	0	1	0	1	0	0	0	0	0	1	0	0	0	1	0	0	0	1
267	1	2014-08-13	<1	P	Ponce	1	1	1	1	1	0	0	0	0	1	1	1	0	0	0	0	1	0	0	0	0	1	1	1	1	1	1	0	0	0	0	0	0	0	1	1	0	0	1	0	0	1	1	1
268	2	2014-08-09	30-39	P	Ponce	0	1	1	1	1	1	0	1	0	0	1	0	1	0	0	0	0	0	0	1	0	1	1	1	1	1	1	0	0	0	0	1	0	0	1	1	0	0	0	1
270	2	2014-08-03	15-19	P	Ponce	1	0	1	0	1	1	0	0	0	0	0	0	0	0	0	0	0	1	0	0	0	1	1	1	0	0	1	0	0	0	0	0	0	0	1	1	0	0	0	0
271	2	2014-08-15	15-19	P	Ponce	1	1	1	1	1	1	0	0	0	0	1	0	1	1	0	1	1	0	0	1	0	1	1	1	1	1	1	0	0	0	0	0	0	0	1	1	1	0	1	1
272	1	2014-08-13	>=80	P	Ponce	1	1	1	0	1	1	0	0	0	0	0	1	0	1	0	0	1	0	0	1	1	1	1	1	1	1	1	0	0	0	0	0	0	0	0	1	0	0	1	1
273	2	2014-08-10	40-59	P	Ponce	0	1	1	1	1	1	0	1	0	0	0	0	1	0	0	0	0	0	0	0	0	0	0	1	0	0	0	0	0	0	0	0	0	0	0	0	0	0	0	1
274	1	2014-08-12	60-79	P	Ponce	1	0	1	0	1	1	0	0	0	0	1	1	1	0	0	0	1	1	1	1	0	1	1	1	1	1	1	0	0	0	0	0	0	0	0	1	0	0	1	1
275	1	2014-08-11	05-09	P	Ponce	1	0	0	0	1	1	0	0	0	0	1	1	0	0	0	0	1	1	0	1	0	1	1	1	1	1	1	0	0	0	0	0	0	0	1	1	1	0	1	0
276	1	2014-08-18	15-19	P	Guayama	0	1	0	0	0	0	0	0	0	0	0	0	1	0	0	0	0	0	0	0	0	1	1	1	0	1	0	0	0	0	0	0	0	0	0	1	0	0	0	1
277	2	2014-08-18	40-59	P	Guayama	1	1	0	0	0	0	0	1	0	0	0	1	0	0	0	0	0	0	0	0	0	1	1	1	1	1	1	0	0	0	0	0	0	0	0	1	0	0	0	0
278	2	2014-08-15	15-19	P	Guayama	1	1	1	1	1	1	0	1	0	0	1	1	1	0	1	1	1	1	0	1	0	1	1	1	1	1	1	0	0	0	0	0	0	0	1	1	1	0	1	1
279	2	2014-08-14	15-19	P	Guayama	1		1		1	0	0	0	0	0	0	1	1	0	0	0	0	0	0	1	0	1	1	1	0	1	1	0	0	0	0	0	0	0	1	1	0	0	0	0
280	1	2014-08-14	15-19	P	Guayama	1	1	1	1	1	1	0	0	0	0	1	1	1	0	0	0	1	1	1	1	0	1	1	1	1	1	1	0	0	0	0	0	0	0	0	1	0	0	0	0
281	1	2014-08-15	40-59	P	Guayama	1	1	1	1	0	0	0	0	0	0	1	0	1	0	0	0	1	1	0	0	1	1	1	1	1	1	1	0	0	0	0	1	0	0	0	1	1	0	1	1
282	1	2014-08-18	40-59	P	Ponce	1	0	1	0	1	1	0	0	0	0	1	1	1	0	1	0	1	1	0	1	0	1	1	1	1	1	1	0	0	0	0	0	0	0	0	0	0	0	0	1
283	1	2014-08-18	40-59	P	Ponce	1	1	1	0	1	1	0	0	0	0	1	1	1	0	0	0	0	0	0	0	1	1	1	1	0	1	1	0	0	0	0	0	0	0		1	0	0	0	1
284	2	2014-08-18	10-14	P	Ponce	1	0	1	1	1	1	0	1	0	0	1	1	1	1	0	0	1	0	0	0	0	0	0	0	0	0	0	0	0	0	0	0	0	0	0	0	0	0	0	0
285	1	2014-08-16	30-39	P	Ponce	1	1	0	0	1	1	0	0	0	0	1	1	1	0	0	1	0	0	0	0	0	1	0	0	0	0	0	0	0	0	0	0	0	0	0	1	0	0	0	0
286	2	2014-08-18	25-29	P	Ponce	0	1	1	0	0	0	0	1	0	0	1	0	1	0	0	0	1	1	1	0	0	1	1	1	0	1	1	0	0	0	0	0	0	0	0	1	1	0	1	1
287	2	2014-08-13	01-04	P	Ponce	1	0	1	1	1	1	0	0	0	0	1	1		1	1		1	1	0	0	1	0	0	0	0	0	0	0	0	0	0	0	0	0	0	1	0	0	1	0
288	2	2014-08-19	60-79	P	Ponce	1	0	1	0	0	0	0	0	0	0	1	1	1	0	0	1	1	1	1	0	1	1	1	1	0	1	1	0	0	0	0	0	0	0	0	1	1	0	0	1
289	2	2014-08-19	20-24	P	Ponce	1	0	1	0	1	0	0	0	0	0	0	1	1	0	0	0	0	0	0	0	0	0	0	1	1	0	0	0	0	0	0	0	0	0	1	1	0	0	0	0
290	1	2014-08-18	05-09	P	Ponce	1	0	0	0	1	1	0	0	0	0	1	1	1	1	1	0	0	0	0	0		0	0	1	0	0	0	0	0	0	0	0	0	0	1	0	0	0	0	1
291	1	2014-08-18	30-39	P	Ponce	1	1	1	0	1	1	0	0	0	0	1	1	1	0	0	0	1	0	0	0	0	1	1	1	1	1	0	0	0	0	0	0	0	0	0	1	1	0	1	1
292	2	2014-08-19	30-39	P	Ponce	1	1	1	1	1	0	0	1	0	0	1	0	1	0	0	0	1	1	0	0	0	1	1	1	0	0	1	0	0	0	0	1	0	0	0	1	0	0	0	1
293	2	2014-08-14	25-29	P	Ponce	0	1	0	0	1	1	0	1	0	0	0	0	0	0	0	0	0	0	0	0	0	0	0	0	0	0	0	0	0	0	0	0	0	0	1	0	0	0	0	0
294	1	2014-08-20	60-79	P	Ponce	1	0	1	0	0	0	0	0	0	0	1	1	1	0	0	0	1	0	0	0	0	1	1	1	0	1	0	0	0	0	0	0	0	0	0	1	1	0	0	1
295	2	2014-08-20	20-24	P	Ponce	1	0	1	1	1	0	0	0	0	0	0	0	1	0	0	0	0	1	0	1	0	1	1	1	0	1	1	0	0	0	0	0	0	0	0	1	0	0	0	0
296	2	2014-08-17	40-59	P	Ponce	1	1	1	1	0	1	1	1	0	0	1	1	1	0	0	0	0	1	0	0	0	1	1	1	0	1	1	0	0	0	0	0	0	0	0	1	1	0	1	1
297	2	2014-08-19	40-59	P	Ponce	0	1	0	0	1	1	0	0	0	0	0	0	0	0	0	0	0	0	0	0	0	1	1	1	0	1	0	0	0	0	0	0	0	0	0	1	0	0	0	0
298	2	2014-08-17	60-79	P	Ponce	1	1	1	1	1	1	0	1	0	0	1	1	1	0	0	0	1	1	0	0	0	1	1	1	1	1	1	0	0	0	0	0	0	0	1	1	1	0	0	0
299	2	2014-08-18	25-29	P	Ponce	1	1	1	0	0	1	0	0	0	0	0	0	1	0	0	0	1	0	0	1	0	1	1	1	0	1	1	0	0	0	0	0	0	0	0	1	1	0	0	1
300	1	2014-08-20	20-24	P	Ponce	1	0	1	1	1	1	0	1	0	0	1	1	0	1	0	0	0	0	0	0	0	1	1	1	1	1	1	0	0	0	0	0	0	0	0	1	1	0	0	0
302	2	2014-08-18	25-29	P	Ponce	1	1	1	0	1	1	0	1	0	0	1	1	1	1	0	0	0	0	0	0	0	1	1	1	1	1	0	0	0	0	0	0	0	0	0	1	0	0	0	0
303	2	2014-08-19	10-14	P	Ponce	1	1	1	1	1	1	0	0	0	0	1	1	1	0	0	0	1	1	0	0	0	1	1	1	0	1	0	0	0	0	0	0	0	0	1	1	0	0	0	0
304	2	2014-08-15	20-24	P	Ponce	0	1	0	0	1	1	0	0	0	0	0	0	1	0	0	0	0	0	0	0	0	1	1	1	0	0	0	0	0	0	0	0	0	0	1	0	0	0	0	0
305	1	2014-08-18	<1	P	Ponce	1	0	0	0	1	1	0	0	0	0	0	1	1	1	1	1	1	0	0	0	0	0	0	0	0	0	0	0	0	0	0	0	0	0	1	0	0	0	1	0	1	0	0	0
306	2	2014-08-18	30-39	P	Ponce	1	1	1	0	1	1	0	1	0	0	1	1	1	0	0	0	1	1	0	0	0	1	1	1	1	1	1	0	0	0	0	0	0	0	0	1	0	0	1	0
307	1	2014-08-18	01-04	P	Ponce	1	1	1	0	1	1	1	1	0	0	0	1	0	0	1	0	1	1	1	1	0	1	1	1	0	0	1	0	0	0	0	0	0	0	1	1	0	0	0	0
308	2	2014-08-19	>=80	P	Ponce	1	1	1	0	0	1	0	0	0	0	1	1	1	0	0	0	1	0	0	0	0	1	1	1	1	1	1	0	0	0	0	0	0	0	0	1	0	0	1	1
309	2	2014-08-20	15-19	P	Ponce	1	0	1	0	1	1	1	1	0	0	0	0	1	0	0	1	1	1	0	0	0	1	1	0	1	1	1	0	0	0	0	1	0	0	1	1	1	0	0	1
310	1	2014-08-19	40-59	P	Ponce	1	1	1	0	0	1	0	0	0	0	0	1	0	0	0	1	1	0	0	0	0	1	1	1	0	0	1	0	0	0	0	0	0	0	0	1	0	0	0	0
311	1	2014-08-19	60-79	P	Ponce	1	0	1	0	0	0	0	0	0	0	1	0	0	0	1	0	1	0	0	0	0	1	1	1	0	0	0	0	0	0	0	0	0	0	0	1	0	0	0	0
312	1	2014-08-20	40-59	P	Ponce	1		1	1	1	0	0	1	0	0	1	0	1	0	1	0	1	1	0	1	0	1	1	1	1	1	1	0	1	0	1	1	0	0	1	1	0	0	1	1
313	1	2014-08-15	40-59	P	Ponce	1	1	1	1	1	1	1	1	1	0	1	1	1	1	0	0	1	1	1	1	0	1	1	1	1	1	0	0	0	0	0	0	0	0	0	1	0	0	0	1
314	2	2014-08-16	40-59	P	Ponce	1	0	1	0	1	1	0	0	0	0	0	0	1	0	1	0	1	1	0	0	1	1	1	1	1	1	1	0	0	0	0	0	0	0	1	1	1	0	1	1
315	1	2014-08-17	05-09	P	Ponce	1	1	1	0	1	1	0	0	0	0	0	1	1	0	0	0	1	1	0	1	0	1	1	1	1	0	1	0	0	0	0	0	0	0	1	1	0	0	1	1
316	2	2014-08-20	20-24	P	Ponce	1	1	1	0	1	1	0	0	0	0	1	1	1	0	1	0	0	0	0	0	0	1	1	1	1	1	1	0	0	0	0	0	0	0	0	1	0	0	0	1
317	2	2014-08-20	20-24	P	Ponce	1	1	1	1	1	1	0	0	0	0	1	1	1	1	0	0	0	0	0	0	1	1	1	1	1	1	1	0	0	0	0	0	0	0	0	1	0	0	0	1
318	2	2014-08-21	<1	P	Ponce	1	0	1	0	1	1	0	0	0	0	0	1	0	1	1	0	0	0	0	0	0	0	0	0	0	0	0	0	0	0	0	0	0	0	0	1	0	0	1	0	0	0	0	0
319	1	2014-08-20	15-19	P	Ponce	1	1	1	0	1	1	0	0	0	0	0	1	1	0	0	0	1	1	1	1	1	1	1	1	1	1	1	0	0	0	0	1	0	0	1	1	0	0	0	1
320	1	2014-08-18	60-79	P	Ponce	0	1	1	0	1	1	0	1	0	0	0	1	0	0	1	0	0	0	0	0	1	1	1	1	0	1	1	0	0	0	0	0	0	0	1	1	0	0	0	0
321	1	2014-08-20	25-29	P	Ponce	1	1	1	0	1	1	0	0	0	0	1	1	1	1	0	0	0		1	1	1	1	1	1	0	1	1	0	0	0	0	0	0	0	0	1	0	0	1	1
322	2	2014-08-20	01-04	P	Ponce	1	1	1	1	1	1	0	1	0	0	1	1	1	0	1	1	1	1	0	1	0	1	1	1	1	1	0	0	0	0	0	0	0	0	1	1	1	0	1	1
323	1	2014-08-20	10-14	P	Ponce	1	0	1	0	0	0	0	0	0	0	1	1	1	1	0	0	0	0	0	0	0	1	1	1	1	0	1	0	0	0	0	0	0	0		1	0	0	0	0
324	2	2014-08-21	01-04	P	Ponce	1	0	0	0	0	0	0	0	0	0	0	0	0	0	0	0	1	1	0	0	0	1	1	1	1	0	1	0	0	0	0	0	0	0	0	1	0	0	0	0
325	2	2014-08-21	40-59	P	Ponce	0	1	1	1	0	0	0	0	0	0	1	1	1	1	1	0	1	1	0	0	1	1	1	1	1	1	1	0	0	0	0	0	0	0	0	1	1	0	0	1
326	1	2014-08-21	30-39	P	Ponce	1	1	1	1	1	0	0	0	0	0	1	1	1	0	1	0	1	1	0	1	1	1	1	1	0	1	0	0	0	0	0	0	0	0	1	1	1	0	0	1
327	1	2014-08-20	01-04	P	Guayama	1	0	0	0	0	0	0	0	0	0	0	0	0	0	0	0	0	0	0	0	0	0	0	0	0	0	0	0	0	0	0	0	0	0	0	0	0	0	0	0
328	1	2014-08-21	15-19	P	Ponce	1	0	1	0	0	0	0	0	0	0	1	0	1	0	0	1	1	0	0	0	0	1	1	1	0	1	1	0	0	0	0	0	0	0	0	1	0	0	0	0
329	1	2014-08-21	15-19	P	Ponce	1	1	0	0	1	0	0	1	0	0	0	0	1	0	0	0	0	0	0	0	0	0	0	1	0	0	0	0	0	0	0	0	0	0	1	1	0	0	0	0
330	2	2014-08-21	40-59	P	Ponce	0	1	0	0	1	1	0	0	0	0	0	1	1	0	0	0	1	0	0	0	0	1	1	1	1	1	0	0	0	0	0	1	0	0	0	1	0	0	0	0
331	1	2014-08-18	10-14	P	Guayama	1	1	0	0	0	0	0	0	0	0	0	0	1	0	0	0	0	0	0	0	0	1	1	1	0	1	1	0	0	0	0	0	0	0	0	1	0	0	0	0
332	1	2014-08-21	30-39	P	Ponce	1	1	1	0	1	1	0	1	0	0	1	1	1	0	0	0	1	0	0	0		1	1	1	1	1	1	0	0	0	0	0	0	0	0	1	1	0	0	1
333	2	2014-08-21	20-24	P	Ponce	1	1	1	1	1	1	1	1	1	0	1	1	1	0	0	1	1	1	0	1	0	1	1	1	0	1	1	0	0	0	0	0	0	0	1	1	1	0	1	1
334	1	2014-08-20	30-39	P	Ponce	0	1	1	1	1	0	0	1	0	0	0	0	1	1	0	0	1	0	0	1	1	1	1	1	1	1	1	0	0	0	0	1	0	0	0	1	1	0	0	0
335	1	2014-08-22	40-59	P	Ponce	1	0	1	0	0	1	0	0	0	0	1	1	1	1	1	0	0	0	0	0	0	1	1	1	1	1	1	0	0	0	0	1	0	0	0	1	1	0	1	0
336	1	2014-08-21	20-24	P	Ponce	1	1	1	0	1	1	0	0	0	0	0	0	1	0	0	0	0	0	0	0	0	1	1	1	0	1	0	0	0	0	0	0	0	0	1	0	0	0	0	1
337	1	2014-08-17	01-04	P	Ponce	0	1	0	0	0	0	0	0	0	0	0	0	0	0	1	0	0	0	0	0	0	0	0	0	0	0	0	0	0	0	0	0	0	0	0	0	0	0	0	0
338	2	2014-08-20	30-39	P	Guayama	1	1	1	0	0	0	0	0	0	0	1	1	1	0	0	1	1	1	0	1	0	1	1	1	1	1	1	0	0	0	0	0	0	0	0	1	0	0	0	0
339	2	2014-08-20	40-59	P	Guayama	1	1	1	1	0	0	0	0	0	0	0	1	1	0	0	0	0	1	0	0	0	1	1	1	1	0	0	0	0	0	0	0	0	0	0	1	1	0	0	1
341	2	2014-08-22	40-59	P	Ponce	1	0	1	0	1	1	0	0	0	0	1	1	1	0	1	0	1	1	0	1	0	1	1	1	1	1	1	0	1	0	0	0	0	0	0	1	1	0	1	0
342	1	2014-08-19	30-39	P	Guayama	1	1	1	0	1	1	0	0	0	0	1	0	1	0	0	0	0	0	0	0	0	1	1	1	0	1	0	0	0	0	0	0	0	0	0	0	0	0	0	0
343	1	2014-08-16	30-39	P	Guayama	1	1	1	0	1	1	0	1	0	0	1	1	1	0	1	1	1	1	0	0	0	1	1	1	0	1	1	0	0	0	0	0	0	0	1	1	0	0	0	1
344	2	2014-08-20	25-29	P	Guayama	1	1	0	0	1	0	0	0	0	0	0	0	1	0	0	0	0	0	0	0	0	1	1	1	1	1	1	0	0	0	0	0	0	0	0	1	0	0	0	0
345	1	2014-08-23	40-59	P	Ponce	1	1	1	0	0	1	0	1	0	0	1	1	1	0	0	0	0	0	0	0	0	1	1	1	0	1	1	0	0	0	0	0	0	0	0	1	0	0	0	1
346	2	2014-08-22	40-59	P	Ponce	1	1	1	0	1	1	0	1	0	0	1	1	1	0	0	0	1	1	0	0	0	1	1	1	1	1	1	0	0	0	0	1	0	0	1	1	0	0	0	1
347	2	2014-08-24	15-19	P	Ponce	1	0	0	0	1	0	0	1	0	0	1	0	1	0	0	0	0	0	0	0	0	1	1	1	0	1	1	0	0	0	0	0	0	0	1	1	0	0	0	0
348	1	2014-08-23	01-04	P	Ponce	1	1	0	0	1	1	0	0	0	0	0	1	0	1	1	0	1	1	0	1	1	1	1	1	0	0	0	0	0	0	0	0	0	0	0	1	1	0	1	0
349	2	2014-08-24	15-19	P	Ponce	1	0	1	1	1	1	0	1	0	0	1	1	1	1	1	1		0	0	1	0	1	1	1	0	0	1	0	0	0	0	0	0	0	1	1	1	0	1	1
350	2	2014-08-02	30-39	P	Ponce	1	1	1	1	1	0	0	1	0	0	1	1	1	0	0	0	1	0	0	1	1	1	1	1	0	1	1	0	0	0	0	1	0	0	1	1	0	0	0	1
351	2	2014-08-22	40-59	P	Ponce	1	0	1	0	1	1	0	1	0	0	1	1	1	0	0	0	1	1	0	1	0	1	1	1	1	1	1	0	0	0	0	0	0	0	0	1	1	0	1	1
352	1	2014-08-21	60-79	P	Ponce	1	1	1		0	1	0	0	0	0	0	0	1	0	0	0	1	0	0	0	0	1	1	1	0	0	0	0	0	0	0	0	0	0	0	1	0	0	0	0
353	2	2014-08-18	40-59	P	Guayama	1	0	1	0	0	0	0	0	0	0	0	1	1	1	1	0	1	0	0	0	0	1	0	1	0	1	1	0	0	0	0	0	0	0	0	1	0	0	0	0
354	2	2014-08-17	40-59	P	Guayama	0	1	0	0	0	0	0	0	0	0	0	0	1	0	0	0	0	1	0	1	0	1	1	1	1	1	1	0	0	0	0	1	0	0	0	1	0	0	0	1
355	2	2014-08-18	40-59	P	Guayama	1	1	1	1	0	0	0	0	0	0	0	0	1	0	1	0	1	0	0	0	0	1	1	1	0	1	1	0	0	0	0	0	0	0	0	1	1	0	1	1
356	1	2014-08-21	40-59	P	Guayama	1	0	1	1	0	0	0	0	0	0	1	1	1	0	1	1	1	0	0	1	0	1	1	1	1	1	1	0	0	0	0	0	0	0	1	1	1	0	1	1
357	2	2014-08-21	60-79	P	Guayama	0	1	1	1	0	1	1	1	0	0	1	1	1	1	1	1	1	1	1	0	0	0	1	1	1	1	1	0	0	0	0	1	0	0	0	1	1	0	1	1
358	2	2014-08-22	20-24	P	Guayama	1	0	1	1	0	0	0	0	0	0	1	1	1	0	0	0	1	0	0	0	0	1	1	1	0	1	0	0	0	0	0	0	0	0	0	1	1	0	0	1
359	2	2014-08-21	<1	P	Ponce	1	1			1	1								1	1						1																				0		0
360	2	2014-08-25	20-24	P	Ponce	1	1	1	0	1	1	0	1	0	0	1	1	1	1	1	0	1	1	1	1	1	1	1	1	1	1	1	0	0	0	0	0	0	0	0	1	0	0	1	1
361	1	2014-08-26	15-19	P	Ponce	1	1	1	0	1	1	0	1	0	0	1	1	1	0	0	1	0	1	0	0	0	1	1	1	1	1	1	0	0	0	0	0	0	0	1	0	0	0	1	0
362	1	2014-08-24	05-09	P	Ponce	1	1	1	0	1	1	0	0	0	0	0	1	1	0	0	1	0	0	0	0	0	1	1	1	0	0	0	0	0	0	0	0	0	0	0	1	0	0	0	0
363	1	2014-08-24	60-79	P	Ponce	1	1	1	0	1	1	0	0	0	0	0	1	1	0	0	1	1	0	0	0	0	1	1	1	0	1	1	0	0	0	0	0	0	0	0	1	0	0	0	0
364	2	2014-08-24	10-14	P	Ponce	1	1	1	1	1	0	0	0	0	0	1	0	1	0	0	0	0	0	0	0	0	1	1	1	1	1	1	0	0	0	0	0	0	0	1	1	0	0	0	0
365	1	2014-08-24	60-79	P	Ponce	1	1	1	0	1	1	0	0	0	0	0	1	1	1	0	0	1	1	1	1	0	1	1	1	1	1	1	0	0	0	0	0	0	0	0	1	0	0	0	1
366	1	2014-08-25	60-79	P	Ponce	1	1	1	1	1	1	1	1	0	0	0	1	1	0	0	0	0	0	0	0	0	1	1	1	1	0	1	0	0	0	0	0	0	0	1	1	1	0	0	0
367	1	2014-08-27	01-04	P	Ponce	1	0																				1	1	1	0	1	1
368	2	2014-08-24	60-79	P	Ponce	1	1	1	0	0	1	0	1	0	0	1	1	1	0	1	0	1	0	0	0	0	1	1	1	1	1	1	1	0	0	0	0	0	0	0	1	1	0	0	0
369	2	2014-08-22	40-59	P	Ponce	1	1	1	0	1	1	0	1	0	0	1	0	1	0	0	0	1	0	0	0	0	1	1	1	1	1	0	0	0	0	0	0	0	0	0	1	1	0	0	0
370	2	2014-08-27	15-19	P	Ponce	1	0	1	0	1	1	0	1	0	0	1	1	1	0	0	0	1	0	0	0	0	1	0	1	1	1	0	0	0	0	0	0	0	0	0	1	0	0	1	0
371	2	2014-08-22	>=80	P	Ponce	1	1	1	0	1	1	0	1	0	0	0	1	1	1	1	1	1	1	0	1	1	1	1	1	1	1	1	0	0	0	0	0	0	0	0	1	1	0	1	1
372	2	2014-08-27	15-19	P	Ponce	1	0	0	0	1	0	0	0	0	0	1	1	1	0	0	0	0	0	0	0	0	1	0	0	0	0	0	0	0	0	0	0	0	0	0	1	0	0	0	0
373	2	2014-08-25	60-79	P	Ponce		1	1	1	0	0	0	1	0	0	0	0	1	0	0	1	0	1	0	1	1	1	1	1	0	1	0	0	0	0	0	0	0	0	0	1	1	0	1	1
374	2	2014-08-24	15-19	P	Ponce	1	1	1	1	0	1	0	0	0	0	1	0	1	0	0	1	1	1	0	1	1	1	1	1	0	1	1	0	0	0	0	0	0	0	0	1	1	0	1	1
375	1	2014-08-27	10-14	P	Ponce	1	0	1	0	1	1	0	0	0	0	1	1	1	1	1	1	1	0	0	0	0	1	1	1	0	1	1	0	0	0	0		0	0	1	1	1	0	1	1
376	1	2014-08-25	05-09	P	Ponce	1	0	1	0	1	1	0	0	0	0	0	1	0	0	0	0	1	0	0	0	0
377	1	2014-08-24	60-79	P	Ponce	1	1	0	0	1	1	0	0	0	0	0	1	1	0	0	0	1	0	0	0	0	1	1	1	0	1	1	0	0	0	0	0	0	0	0	1	1	0	1	0
378	2	2014-08-24	>=80	P	Ponce	1	1	1	0	0	1	0	0	0	0	0	1	1	0	0	1	1	1	0	0	0	1	1	1	0	1	1	0	0	0	0	0	0	0	0	1	1	0	0	1
379	2	2014-08-24	60-79	P	Ponce	1	1	0	0	1	1	0	0	0	0	1	1	1	0	0	0	1	0	0	0	0	1	1	1	0	1	1	0	0	0	0	0	0	0	0	1	0	0	0	0
380	1	2014-08-23	15-19	P	Ponce	1	1	1	1	1	1	0	0	0	0	0	1	1	0	0	0	1	1	0	0	0	1	1	1	1	0	0	0	0	0	0	1	0	0	1	1	0	0	0	0
381	1	2014-08-26	15-19	P	Ponce	1		0	0	0	1	0	0	0	0	0	0	1	0	0	0	0	0	0		0	0			0	1	0	0	0	0	0	0	0	0	0	0	0	0	0	0
382	1	2014-08-22	30-39	P	Ponce	0	1	0	0	1	1	0	1	0	0	1	0	1	0	0	0	0	0	0	0	0	1	1	1				0	0	0	0	0	0	0	1	1	0	0	0	0
383	2	2014-08-24	30-39	P	Ponce	1	1	1	0	1	1	0	0	0	0	1	1	1	0	0	0	1	1	0	0	0	1	1	1	1	1	1	0	0	0	0	0	0	0	0	1	0	0	0	1
384	2	2014-08-26	15-19	P	Ponce	1	0	1	0	1	1	0	0	0	0	1	1	1	0	0	1	0	1	0	0	0	1	1	1	0	1	1	0	0	0	0	0	0	0	0	1	0	0	0	1
385	1	2014-08-26	40-59	P	Ponce	1	0	1	0	1	1	0	0	0	0	0	1	1	0	0	1	1	1	0	1	0	1	1	1	0	1	1	0	0	0	0	0	0	0	0	1	0	0	0	1
386	1	2014-08-26	10-14	P	Ponce	1	0	0	0	1	1	0	1	0	0	0	1	1	0	0	0	0	0	0	0	0	1	1	1	0	1	0	0	0	0	0	0	0	0	1	1	0	0	0	0
387	1	2014-08-25	10-14	P	Ponce	1	1	1	1	1	1	0	0	0	0	1	1	1	0	0	0	0	0	0	0	0	1	1	1	1	1	1	0	0	0	0	0	0	0	0	0	0	0	0	0
388	2	2014-08-27	15-19	P	Ponce	1	1	0	0	1	0	0	0	0	0	1	1	1	0	0	0	1	1	0	1	0	1	1	1	0	1	1	0	0	0	0	0	0	0	0	1	1	0	1	1
389	2	2014-08-22	15-19	P	Ponce	1	1	1	0	1	1	0	1	0	0	1	1	1	1	1	1	1	1	0	1	0	1	1	1	1	1	1	0	0	0	0	0	0	0	0	1	1	0	1	1
390	2	2014-08-23	40-59	P	Ponce	1	1	1	0	1	1	0	1	0	0	1	0	1	1	0	0	1	0	0	0	0	1	1	1	1	1	1	0	0	0	0	0	0	0	0	1	1	0	1	1
391	2	2014-08-25	01-04	P	Ponce	1	1	1	1	1	1	0	0	0	0	0	1	1	1	0	1	1	1	0	1	1	1	1	1	1	1	1	0	0	0	0	0	0	0	1	1	1	0	1	1
392	1	2014-08-22	40-59	P	Ponce	0	1	1	1	1	1	0	1	0	0	1	1	1	0	1	0	1	1	0	0		1	1	1	1	1	1	0	0	0	0	1	0	0	0	1	1	0	1	1
393	2	2014-08-25	40-59	P	Ponce	1	1	1	0	1	1	0	1	0	0	1	1	1	0	0	0	1	0	0	0	0	1	1	1	1	1	1	0	0	0	0	0	0	0	0	1	1	0	1	1
394	2	2014-08-24	30-39	P	Ponce	1	1	1	0	1	0	0	1	0	0	0	0	1	0	1	1	0	1	0	0	0	1	1	1	1			0	0	0	0	1	0	0	1	1	0	0		1
395	1	2014-08-26	30-39	P	Ponce	1	0	1	1	1	1	0	0	0	0	1	1	1	0	0	0	0	0	0	0	0	1	1	1	1	1	1	0	0	0	0	0	0	0	1	1	1	0	0	0
396	2	2014-08-23	30-39	P	Ponce	1	1	1	0	1	1	0	1	0	0	1	1	1	0	0	0	1	1	0	0	1	1	0	1	1	1	1	0	0	0	0	1	0	0	1	1	1	0	1	0
397	2	2014-08-24	20-24	P	Ponce	1	0	1	1	1	1	0	1	0	0	1	1	1	1	0	1	1	0	0	0	0	1	1	1	0	1	0	0	0	0	0	0	0	1	1	1	0	0	0	0
398	2	2014-08-23	40-59	P	Ponce	1	1	1	0	0	1	0	0	0	0	1	1	1	0	0	0	0	0	0	0	0	1	1	1	1	1	1	0	0	0	0	0	0	0	0	1	1	0	0	1
399	2	2014-08-22	20-24	P	Ponce	1	1	0	1	1	1	0	0	0	0	1	1	1	0	0	0	1	0	0	0	0	1	1	1	1	1	1	0	0	0	0	0	0	0	0	1	0	0	0	0
400	2	2014-08-23	40-59	P	Ponce	1	0	1	1	0	1	0	1	0	0	1	1	0	0	0	0	0	1	0	0	0	1	1	1	1	1	1	0	0	0	0	1	0	0	1	1	0	0	0	0
401	2	2014-08-21	40-59	P	Ponce	1	1	1	1	1	1	0	1	0	1	0	0	0	0	0	0	1	0	0	1	1	1	1	1	1	1	0	0	0	0	0	0	0	0	1	1	1	0	0	1
402	2	2014-08-21	15-19	P	Ponce	1	1	1	0	1	1	0	1	0	0	1	0	1	0	0	0	1	1	1	1	1	1	1	1	1	1	1	0	0	0	0	1	0	0	1	1	1	0	1	1
403	1	2014-08-23	01-04	P	Ponce	1	0	1	0	1	1	0	0	0	1		1		0	0		1		0		0			1	0			0	0	0	0	0	0	0	1	1		0			0	1	1	1
404	1	2014-08-17	40-59	P	Ponce	1	1	1	1	0	0	0	0	0	0	1	0	1	0	0	0	0	0	0	1	0	1	1	1	0	1	1	0	0	0	0	0	0	0	0	1	0	0	0	1
405	1	2014-08-18	15-19	P	Ponce	1	1	1	1	1	1	0	0	1	0	1	1	1	0	0	1	1	0	0	1	0	1	1	1	0		1	0	0	0	0	0	0	0	0	1	0	0	1	1
406	2	2014-08-17	40-59	P	Ponce	1	1	1	1	1	1	0	1	0	0	0	1	1	0	0	0	1	1	0	1	1	1	1	1	1	1	1	0	0	0	0	1	0	0	1	1	0	0	0	1
407	1	2014-08-28	01-04	P	Ponce	1	0	1	0	1	1	0	0	0	0	1	1	1	1	1	1	1	0	0	0	0	1	1	1	1	1	1	0	0	0	0	0	0	0	0	1	0	0	1	0
408	1	2014-08-18	15-19	P	Ponce	1	0	1	1	1	1	0	1	0	0	0	1	1	0	0	0	1	1	0	1	0	0	1	1	1	1	1	0	0	0	0	0	0	0	1	1	0	0	1	1
409	2	2014-08-19	<1	P	Ponce
410	1	2014-08-26	30-39	P	Ponce	1	1	1	0	1	1	0	1	0	0	1	1	1	0	0	1	0	0	0	0	0	1	1	1	1	1	1	0	0	0	0	0	0	0	0	1	1	0	0	1
411	1	2014-08-25	30-39	P	Guayama	1	1	1	1	1	1	0	1	0	0	0	1	1	1	0	0	1	0	0	0	0	1	1	1	0	0	1	0	0	0	0	0	0	0	0	1	0	0	0	1
412	1	2014-08-26	10-14	P	Guayama	1	1	0	0	0	0	0	0	0	0	1	0	1	0	0	1	0	0	0	1	0	1	1	1	0	1	1	0	0	0	0	0	0	0	0	0	0	0	0	0
413	2	2014-08-26	15-19	P	Ponce	1	1	1	1	0	0	0	0	0	0	0	0	1	0	0	1	1	1	1	1	0	1	1	1	0	1	1	0	0	0	0	0	0	0	0	1	0	0	0	1
414	2	2014-08-23	30-39	P	Guayama	1	1	1	0	0	0	0	0	0	0	1	0	1	0	0	0	0	1	0	0	0	1	1	1	0	1	1	0	0	0	0	1	0	0	0	1	1	0	1	1
415	2	2014-08-24	25-29	P	Guayama	1	1	1	1	1	1	0	1	0	0	0	0	0	0	0	0	1	0	0	0	0	1	1	1	0	1	1	0	0	0	0	0	0	0	1	1	0	0	0	0
416	1	2014-08-26	60-79	P	Guayama	1	1	1	0	0	0	0	0	0	0	1	1	1	1	0	0	1	0	0	0	0	1	1	1	0	1	0	0	0	0	0	0	0	0	0	1	0	0	0	0
417	2	2014-08-20	30-39	P	Guayama	1	0	1	0	1	0	0	0	0	0	1	0	1	1	0	0	0	1	0	0	0	1	1	1	1	1	0	0	0	0	0	0	0	0	0	1	1	0	0	1
418	2	2014-08-22	20-24	P	Guayama	1	0	1	1	0	1	0	1	0	0	1	1	1	0	0	1	1	1	0	1	0	1	1	1	1	0	0	0	0	0	0	0	0	0	0	1	1	0	1	0
419	1	2014-08-24	30-39	P	Guayama	1	1	1	1	0	1	0	0	0	0	1	1	1	1	1	0	1	1	0	0	0	1	1	1	0	1	1	0	0	0	0	0	0	0	0	0	0	0	1	1
420	1	2014-08-25	40-59	P	Guayama	1	1	0	0	0	0	0	0	0	0	0	0	1	0	0	0	1	1	0	0	0	1	1	0	0	1	0	0	0	0	0	0	0	0	0	0	0	0	0	0
421	1	2014-08-24	30-39	P	Guayama	1	1	1	1	0	1	0	0	0	0	1	1	1	0	0	0	1	0	0	0	0	1	1	1	0	0	0	0	0	0	0	0	0	0	0	1	1	0	0	0
422	2	2014-08-23	30-39	P	Guayama	1	1	1	0	1	1	0	1	0	0	1	1	1	0	0	0	1	1	0	1	0	1	1	1	0	1	1	0	0	0	1	0	0	0	1	1	1	0	1	0
423	2	2014-08-22	25-29	P	Guayama	1	1	1	1	1	1	0	1	0	0	0	0	1	0	0	0	0	0	0	0	0	0	0	1	0	0	0	0	0	0	0	0	0	0	0	1	0	0	0	0
424	2	2014-08-27	05-09	P	Ponce	1	1	1	1	1	0	0	0	0	0	1	0	1	0	0	0	1	1	1	1	0	1	1	1	0	0	0	0	0	0	0	0	0	0	0	1	0	0	0	0
425	2	2014-08-28	60-79	P	Ponce	1	0	1	0	0	1	0	0	0	0	1	1	1	0	0	0	0	0	0	0	0	1	1	1	1	1	1	0	0	0	0	0	0	0	0	1	0	0	0	0
426	1	2014-08-25	60-79	P	Guayama	1	1	1	0	0	1	0	0	0	0	1	1	0	1	1	1	1	0	0	0	0	1	1	1	0	1	1	0	0	0	0	0	0	0	0	1	1	0	1	1
427	2	2014-08-26	05-09	P	Guayama	1	0	1	0	0	0	0	0	0	0	0	1	1	0	0	0	1	0	0	0	0	0	0	0	0	0	0	0	0	0	0	0	0	0	0	1	0	0	1	1
428	1	2014-08-23	25-29	P	Guayama	1	1	0	0	0	0	0	0	0	0	0	0	0	0	0	0	1	0	0	0	0	1	1	1	0	0	0	0	0	0	0	0	0	0	0	0	0	0	0	0
429	1	2014-08-25	40-59	P	Guayama	1	1	1	1	1	1	1	0	0	0	1	1	1	1	1	1	0		1	1	0	1	1	1	1	1	1	0	0	0	1	1	0	0	0	1	1	0	1	1
430	1	2014-08-28	30-39	P	Guayama	1	0	1	1	1	1	0	0	0	0	1	1	1	0	0	0	0	0	0	0	0	1	1	1	0	1	1	0	0	0	0	0	0	0	1	1	0	0	1	1
431	1	2014-08-27	10-14	P	Guayama	1	1	1	1	1	1	0	0	0	0	0	1	1	0	0	0	0	1	0	0	0	1	1	1	0	0	0	0	0	0	0	0	0	0	1	0	0	0	0	1
432	2	2014-08-27	60-79	P	Guayama	1	1	1	0	0	1	0	0	0	0	0	1	1	0	0	0	1	1	0	0	0	1	1	1	0	1	0	0	0	0	0	1	0	0	0	0	0	0	1	1
433	1	2014-08-28	<1	P	Guayama	1	0	0	0	1	1	0	1	0	0		1		1	1	0	0	0	0		0				0			0	0	0	0	0	0	0	1	0	0	0	1	0	1	0	0	1
434	2	2014-08-27	60-79	P	Guayama	1	1	1	0	0	0	0	0	0	0	0	0	1	1	0	1	1	0	0	0	0	1	1	1	1	1	1	0	0	0	0	0	0	0	0	1	0	0	1	1
435	1	2014-08-28	40-59	P	Guayama	1	1	1	0	1	1	0	0	0	0	1	1	1	0	0	0	0	0	0	0	0	1	1	1	1	1	0	0	0	0	0	1	0	0	0	1	0	0	0	1
436	1	2014-08-25	>=80	P	Guayama	1	1	0	1	0	1	0	0	0	0	0	0	0	1	0	0	0	0	0	1	1	1	1	1	1	0	0	0	0	0	0	0	0	1	0	1	0	0	1	1
437	2	2014-08-28	<1	P	Guayama	1	0	0	0	1	1	0		0	0		1		0			0	0	0		0				0			0	0	0	0	0	0	0	1			0				0	0	0
438	2	2014-08-19	40-59	P	Guayama	1	0	0	0	0	0	0	0	0	0	0	0	0	0	0	0	0	1	0	0	0	1	1	1	0	0	0	0	0	0	0	0	0	0	0	0	0	0	0	0
439	1	2014-08-28	10-14	P	Guayama	1	1	1	1	1	1	0	0	0	0	0	1	1	1	0	0	1	0	0	0	0	1	1	1	0	1	1	0	0	0	0		0	0	1	1	0	0	0	1
440	1	2014-08-28	15-19	P	Guayama	1	0	1	1	1	0	0	0	0	0	1	1	1	0	0	0	0	1	0	0	0	1	1	1	0	1	1	0	0	0	0	0	0	0	0	1	1	0	1	1
441	2	2014-08-18	10-14	P	Guayama	1	1	1	0	0	0	0	0	0	0	0	0	1	1	1	0	1	1	1	1	1	1	0	0	0	0	0	0	0	1	0	0	0	0	0	1	0	0	0	0
442	2	2014-09-01	05-09	P	Ponce	1	0	1	0	1	1	0	1	0	0	1	1	1	1	0	0	1	0	0	0	0	1	1	1	1	1	1	0	0	0	0	0	0	0	0	1	0	0	0	0
443	2	2014-09-01	30-39	P	Ponce	1	0	1	0	1	1	0	0	0	0	1	1	1	0	0	1	1	1	1	1	0	1	1	1	1	1	1	0	0	0	0	0	0	0	0	1	1	0	1	1
444	1	2014-08-31	10-14	P	Ponce	1	1	1	0	1	1	0	0	0	0	1	1	0	1	1	0	1	1	0	1	0	1	1	1	1	1	1	0	0	0	0	0	0	0	0	1	1	0	0	1
445	1	2014-09-02	10-14	P	Ponce	1	0	1	0	1	1	0	0	0	0	0	1	1	1	1	1	0	0	0	0	0	1	1	1	0	1	1	0	0	0	0	0	0	0	0	1	0	0	0	0
446	1	2014-08-31	05-09	P	Ponce	1	1	1	1	1	0	0	1	0	0	1	1	1	0	0	0	1	0	0	0	0	1	1	1	0	1	1	0	0	0	0	1	0	0	1	1	0	0	1	0
447	1	2014-09-01	05-09	P	Ponce	1	1	1	1	1	0	0	1	0	0	0	1	1	1	1	0	1	1	0	1	0	1	0	1	0	0	1	0	0	0	0	1	0	0	1	1	0	0	0	0
448	2	2014-09-01	01-04	P	Ponce	1	1	1	1	1	1	0	0	0	0	0	1	0	0	0	0	1	0	0	0	0	1	1	1	0		0	0	0	0	0	0	0	0	1	1	0	0	1	0
449	2	2014-08-30	40-59	P	Ponce	1	1	1	0	0	0	0	1	0	0	1	1	1	0	0	0	1	1	0	0	0	1	1	1	1	1	1	0	0	0	0	0	0	0	0	1	1	0	1	1
450	1	2014-09-01	05-09	P	Ponce	1	0	1	0	1	1	0	1	0	0	1	1	1	1	1	0	0	0	0	0	0	1	1	1	1	1	1	0	0	0	0	0	0	0	0	1	1	0	0	1
451	1	2014-09-01	15-19	P	Ponce	1	0	1	0	1	1	0	0	0	0	1	1	1	0	0	0	1	1	0	0	0	0	1	0	0	0	0	0	0	0	0	0	0	0	0	0	0	0	0	0
452	1	2014-09-01	10-14	P	Ponce	1	1	0	0	1	0	0	0	0	0	0	0	1	1	1	0	0	0	0	0	0	0	1	0	0	0	0	0	0	0	0	0	0	0	0	0	0	0	0	0
453	1	2014-09-01	30-39	P	Ponce	0	1	1	0	1	0	0	0	0	0	1	1	1	1	0	0	1	1	0	1	1	1	1	1	0	1	1	0	0	0	0	0	0	1	0	1	0	0	0	0
455	1	2014-09-02	10-14	P	Ponce	1	0	1	0	1	1	0	1	0	0	0	1	1	1	0	1	1	1	0	1	0	1	1	1	1	1	1	0	0	0	0	0	0	0	0	1	1	0	1	1
456	1	2014-09-02	15-19	P	Ponce	1	0	1	1	1	1	0	0	0	0	0	0	1	0	0	0	1	1	0	1	0	1	1	1	1	1	1	0	0	0	0	0	0	0	0	1	0	0	0	1
457	1	2014-09-02	01-04	P	Ponce	1	0	0	0	1	0	0	0	0	0	0	0	0	0	0	0	0	0	0	0	0	0	0	0	0	0	1	0	0	0	0	0	0	0	0	1	0	0	0	0
458	2	2014-09-01	15-19	P	Ponce	1	1	0	0	1	1	0	0	0	0	1	1	1	0	0	0	0	0	0	0	0	1	1	1	1	0	1	0	0	0	0	0	0	0	1	1	0	0	0	1
459	2	2014-08-31	10-14	P	Ponce	0	1	0	0	0	1	0	1	0	0	1	1	1	0	1	1	1	1	0	1	1	1	1	1	0	1	0	0	0	0	0	0	0	0	0	1	0	0	0	1
460	1	2014-09-01	40-59	P	Ponce	1	1	1	0	0	0	0	0	0	0	1	1	1	0	0	0	0	0	0	0	0	1	1	0	0	1	0	0	0	0	0	0	0	0	0	0	0	0	0	0
461	1	2014-09-01	15-19	P	Ponce	1	1	0	0	1	1	0	0	0	0	0	0	1	0	0	1	0	0	0	0	0	1	1	1	0	1	0	0	0	0	0	1	0	0	0	1	0	0	0	1
462	1	2014-08-31	60-79	P	Ponce	1	1	1	0	0	1	0	0	0	0	1	0	1	1	1	0	0	0	0	0	0	1	1	1	0	1	1	0	0	0	0	0	0	0	1	0	0	0	0	0
463	1	2014-09-01	15-19	P	Ponce	1	0	1	0	1	1	0	1	0	0	1	1	1	0	1	0	0	0	0	0	0	1	1	1	0	1	1	0	0	0	0	0	0	0	0	1	0	0	0	1
464	1	2014-09-01	30-39	P	Ponce	1	0	1	0	1	1	0	1	0	0	1	1	1	1	0	0	1	0	0	0	0	1	1	1	1	1	1	0	0	0	0	0	0	0	0	1	1	0	0	1
465	1	2014-08-31	30-39	P	Ponce	1	1	1	0	1	1	0	1	0	0	0	0	1	0	0	0	0	1	0	0	0	1	1	1	1	1	1	0	0	0	0	0	0	0	1	1	1	0	0	0
466	1	2014-09-01	05-09	P	Ponce	1	0	1	0	1	1	0	0	0	0	0	1	1	0	1	0	1	0	0	0	0	1	1	1	0	1	1	0	0	0	0	0	0	0	0	0	0	0	0	0
467	1	2014-08-31	10-14	P	Ponce	1	1	1	0	0	1	0	0	0	0	0	1	0	0	0	0	0	0	0	0	0	1	1	1	1	1	1	0	0	0	0	0	0	0	0	1	0	0	0	0
468	1	2014-09-01	25-29	P	Ponce	1	0	0	0	1	0	0	0	0	0	0	1	1	1	0	1	1	1	0	0	0	1	1	1	0	1	0	0	0	0	0	0	0	0	0	1	0	0	0	1
470	2	2014-08-26	40-59	P	Ponce	1	1	1	0	1	1	0	1	0	0	1	0	1	1	0	0	1	0	0	0	0	1	1	1	1	1	1	0	0	0	0	0	0	0	1	1	1	0	0	1
471	1	2014-08-24	05-09	P	Ponce	1	0	0	0	1	1	0	0	0	0	0	0	0	0	0	0	0	0	0	0	0	1	0	1		0	0	0	0	0	0	0	0	0	1	1	0	0	0	1
472	2	2014-08-31	40-59	P	Ponce	1	1	1	0	0	1	0	0	0	0	0	1	1	0	0	0	1	1	0	0	0	1	1	1	0	1	1	0	0	0	0	0	0	0	0	1	1	0	0	0
473	2	2014-09-01	20-24	P	Ponce	1	0	1	1	1	1	0	1	0	0	0	0	1	1	1		1	1	0	1	0	1	1	1	0	1	1	0	1	0	1	0	0	0	0	1	0	0	0	1
474	2	2014-08-31	30-39	P	Ponce	1	1	1	0	1	1	0	1	0	0	1	1	1	0	0	0	1	1	0	0	0	1	1	1	1	1	1	0	0	0	0	0	0	0	0	1	1	0	0	1
475	1	2014-09-03	<1	P	Ponce	1	0	0	0	1	1	0	0	0	0	0	1	0	1	1	1	1	0	0	0	0	0	0	0	0	0	0	0	0	0	0	0	0	0	1	1	0	0	1	0	0	0	0	0
476	1	2014-09-03	01-04	P	Ponce	1	0	0	0	1	0	0	0	0	0		0		0	0	0	0		0		0				0			0	0	0	0	0	0	0	1	1		0			0	0	1	1
477	2	2014-09-03	10-14	P	Ponce	1	0	1	0	1	1	0	0	0	0	1	1	1	0	0	0	1	1	0	1	0	1	1	1	1	1	1	0	0	0	0	0	0	0	1	1	1	0	1	0
478	1	2014-09-02	15-19	P	Ponce	1	1	1	0	1	1	0	0	0	0	1	1	1	0	1	0	1	1	1	1	1	0	0	0	0	1	0	0	0	0	0	0	0	0	0	1	0	0	1	0
479	2	2014-08-31	15-19	P	Ponce	1	1	1	1	1	1	0	1	0	0	1	1	1	0	1	0	1	1	0	1	1	1	1	1	1	1	1	0	1	0	0	1	0	0	1	1	1	0	1	1
480	2	2014-09-03	<1	P	Ponce	1	0	1	0	1	1	0	0	0	0	0	1	0	0	0	0	0	0	0	0	0	0	0	0	0	0	0	0	0	0	0	0	0	0	0	1	0	0	1	0	0	0	0	0
481	2	2014-09-03	01-04	P	Ponce	1	0	1	0	1	1	0	0	0	0	1	1	0	1	0	1	1	0	0	0	0	0	0	0	0	0	0	0	0	0	0	0	0	0	1	1	0	0	1	0	0	1	0	0
482	1	2014-09-03	01-04	P	Ponce	1	0	1	0	1	1	0	0	0	0	1	1	0	1	1	1	1	0	0	0	0	1	0	0	0	0	0	0	0	0	0	0	0	0	0	1	0	0	1	0
483	2	2014-09-02	01-04	P	Ponce	1	1	1	0	1	1	0	1	0	0	0	1	0	0	1	1	1	0	0	0	0	1	1	1	0	0	1	0	0	0	0	0	0	0	1	1	1	0	1	0
484	2	2014-09-01	10-14	P	Ponce	1	1	1	0	1	1	0	0	0	0	0	0	1	0	0	1	1	1	0	1	1	1	1	1	0	0	1	0	0	0	0	0	0	0	1	1	0	0	0	0
485	2	2014-09-02	10-14	P	Ponce	1	1	1	0	1	1	0	0	0	0	1	1	1	0	0	0	0	1	0	1	0	1	1	1	1	1	1	0	0	0	0	0	0	0	1	1	0	0	0	0
486	1	2014-09-01	40-59	P	Ponce	1	0	1	1	0	1	0	0	0	0	0	0	1	0	1	1	0	0	0	0	0	1	0	0	0	0		0	0	0	0	0	0	0	0	1	0	0	1	1
487	2	2014-08-28	30-39	P	Ponce	1	1	1	0	1	1	0	1	0	0	0	1	1	0	1	0	1	1	0	0	0	1	1	1	1	0	1	0	0	0	0	0	0	0	1	1	1	0	0	1
488	1	2014-09-01	10-14	P	Ponce	1	0	1	0	0	1	0	0	0	0	1	1	0	0	0	0	0	0	0	0	0	1	1	1	1	1	1	0	0	0	0	0	0	0	0	1	0	0	0	1
489	2	2014-08-29	15-19	P	Ponce	1	1	1	1	1	1	0	1	0	0	1	1	1	0	0	0	1	0	0	0	0	1	1	1	0	1	1	0	0	0	0	0	0	0	1	1	0	0	0	1
490	1	2014-08-31	01-04	P	Ponce	1	0	0	0	1	1	1	0	0	0		0		1	1		1	0	0		1				0			0	0	0	0	0	0	0	1	1	1	0	0		0	1	1	1
492	1	2014-09-01	20-24	P	Ponce	1	0	1	0	0	0	0	0	0	0	0	0	1	0	0	0	0	1	0	0	0	0	0	0	0	0		0	0	0	0	0	0	0	0	1	0	0	1	0
493	2	2014-08-25	30-39	P	Guayama	0	1	0	0	0	0	0	0	0	0	1	0	1	0	0	0	1	0	0	0	0	1	1	1	0	1	1	0	0	0	0	0	0	0	0	1	0	0	1	0
494	2	2014-09-01	20-24	P	Guayama	1	1	1	0	1	0	0	0	0	0	0	0	1	0	0	0	1	1	1	0	0	0	0	1	0	1	0	0	0	0	0	0	0	0	1	1	0	0	0	0
496	1	2014-08-28	30-39	P	Guayama	0	1	0	0	1	0	0	0	0	0	0	0	1	0	0	0	0	0	0	1	0	1	0	0	0	1	1	0	0	0	0	0	0	0	0	0	0	0	0	1
497	1	2014-08-26	25-29	P	Guayama	1	1	1	0	0	0	0	0	0	0	0	0	1	0	0	0	0	0	0	0	1	1	0	1	0	1	0	0	0	0	0	0	0	0	0	1	0	0	0	0
498	2	2014-08-29	30-39	P	Guayama	0	1	1	0	1	1	0	1	0	0	0	1	0	0	0	0	0	1	0	1	1	1	1	1	1	0	0	0	0	0	1	0	0	0	1	1	0	0	0	1
499	2	2014-09-02	60-79	P	Guayama	1	1	1	0	0	0	0	0	0	0	1	1	1	0	0	0	0	1	0	0	0	1	1	1	1	1	1	0	0	0	0	0	0	0	0	1	0	0	0	0
500	2	2014-08-27	20-24	P	Guayama	1	1	1	0	0	0	0	0	0	0	0	0	1	0	0	0	1	0	0	0	1	1	1	1	0	0	0	0	0	0	0	0	0	0	0	1	0	0	1	0
501	1	2014-08-29	25-29	P	Guayama	1	0	0	0	1	0	0	0	0	0	0	1	1	0	0	0	0	0	0	0	0	1	1	1	0	1	0	0	0	0	0	0	0	0	1	0	0	0	0	1
502	1	2014-08-31	30-39	P	Guayama	1	0	1	1	0	0	0	0	0	0	0	0	0	0	1	1	0	1	0	0	0	0	1	1	0	1	0	0	0	0	0	0	0	0	0	1	0	0	0	0
503	2	2014-09-01	40-59	P	Guayama	1	1	1	1	0	0	0	0	0	0	1	1	1	0	0	0	1	0	0	0	0	1	1	1	1	1	1	0	0	0	0	0	0	0	0	0	0	0	0	1
504	2	2014-09-01	10-14	P	Guayama	1	1	1	1	0	1	0	0	0	0	1	1	1	1	0	0	1	1	0	1	0	1	0	1	0	1	0	0	0	0	0	0	0	0	0	1	1	0	1	1
505	2	2014-08-29	20-24	P	Guayama	1	1	1	0	1	1	0	1	0	0	0	0	1	0	0	1	1	1	0	0	0	1	1	1	0	1	0	0	0	0	0	0	0	0	1	1	1	0	0	1
506	2	2014-08-29	60-79	P	Guayama	1	1	1	1	1	1	1	1	0	0		1	1	1	1	1	1	0	0	1	0	1	1	1	1	1	1	0	0	0	0	0	0	0	1	1	1	0	1	1
507	2	2014-08-30	40-59	P	Guayama	1	0	1	0	0	0	0	0	1	0	1	0	1	0	0	0	1	0	0	0	0	1	0	1	1	1	1	0	0	0	0	0	0	0	0	1	1	0	1	0
508	2	2014-09-01	20-24	P	Guayama	1	1	1	1	0	1	0	1	0	0	1	0	1	1	0	0	1	0	0	1	0	1	1	0	0	0	0	0	0	0	0	0	0	0	0	1	0	0	0	0
509	1	2014-08-31	40-59	P	Guayama	1	1	1	0	0	0	0	1	0	0	1	1	1	1	1	1	1	1	0	1	0	1	1	1	0	1	1	0	0	0	0	0	0	0	0	1	1	0	1	1
510	1	2014-08-31	40-59	P	Guayama	1	1	1	0	1	0	0	1	0	0	1	1	1	1	1	1	1	1	1	1	1	1	1	1	0	1	1	0	0	0	0	1	0	0	0	1	1	0	0	1
511	1	2014-08-28	40-59	P	Guayama	1	1	1	1	1	1	0	1	0	0	1	1	1	0	1	0	0	0	0	0	0	1	1	1	1	1	1	0	0	0	0	1	0	0	1	1	1	0	0	0
512	1	2014-09-01	10-14	P	Guayama	1	1	1	0	1	1	0	1	0	0	1	0	1	1	1	1	1	0	0	0	0	1	1	1	0	1	1	0	0	0	0	0	0	0	0	1	0	0	0	1
513	1	2014-08-31	40-59	P	Guayama	1	1	0	0	0	0	0	0	0	0	0	0	1	0	0	0	0	0	0	0	0	1	1	1	1	1	1	0	0	0	0	0	0	0	0	1	0	0	0	0
514	2	2014-08-26	60-79	P	Guayama	1	0	1	1	0	0	0	1	0	0	0	0	1	0	0	1	1	1	0	0	0	1	1	1	1	1	1	0	0	0	0	0	0	0	0	1	1	0	1	0
515	2	2014-08-30	60-79	P	Guayama	1	1	1	0	0	0	0	0	0	0	0	0	1	0	0	0	1	0	0	0	0	1	1	1	1	1	0	0	0	0	0	0	0	0	0	0	0	0	0	0
516	1	2014-09-02	40-59	P	Guayama	1	1	1	0	0	0	0	0	0	0	0	1	1	0	0	0	1	0	0	0	0	1	1	1	0	1	1	0	0	0	0	0	0	0	0	1	0	0	0	1
517	1	2014-08-28	15-19	P	Guayama	1	1	0	0	1	1	0	1	0	0	0	0	1	0	0	0	1	0	0	0	0	1	1	1	0	1	0	0	0	0	0	0	0	0	1	1	0	0	0	1
518	2	2014-09-02	10-14	P	Guayama	1	1	1	1	1	0	0	0	0	0	1	1	1	0	0	0	1	1	0	0	0	1	1	1	0	1	1	0	0	0	0	0	0	0	0	1	1	0	1	1
519	1	2014-09-02	40-59	P	Guayama	1	1	1	0	0	0	0	0	0	0	1	1	1	1	0	0	0	0	0	0	0	1	1	1	0	1	1	0	0	0	0	0	0	0	0	1	0	0	0	0
520	2	2014-09-03	15-19	P	Guayama	1	0	1	1	1	0	0	1	0	0	1	1	1	1	1	1	0	1	0	0	1	1	1	1	1	1	1	0	1	0	0	1	0	0	1	1	0	0	0	1
521	1	2014-08-28	40-59	P	Guayama	1	1	1	0		1	0	0	0	0	1	1	1	0	1	1	0	0	0	0	0	1	1	1	0	1	0	0	0	0	0	0	1	0	0	0	1	0	0	1
522	2	2014-08-28	40-59	P	Guayama	1	1	1	1	0	0	0	1	0	0	1	0	1	0	0	1	1	1	0	1	0	1	1	1	0	1	1	0	0	0	0	0	0	0	0	1	1	0	1	1
523	1	2014-09-01	40-59	P	Guayama	1	1	1	0	0	0	0	0	0	0	1	1	1	0	0	1	0	1	0	0	0	1	1	1	1	1	1	0	0	0	0	0	0	0	0	1	0	0	0	0
524	1	2014-08-30	40-59	P	Guayama	1	1	1	1	0	0	0	0	0	0	0	1	0	0	0	0	1	0	0	0	0	1	1	1	0	1	0	0	0	0	0	0	0	0	0	1	1	0	1	0
525	2	2014-09-02	25-29	P	Guayama	1	1	1	1	1	1	0	1	0	0	1	0	1	0	0	0	1	0	0	0	0	1	1	1	1	0	0	0	0	0	0	0	0	0	0	1	1	0	1	1
526	1	2014-09-03	60-79	P	Guayama	1	1	0	1	0	0	0	0	0	0	1	1	1	0	0	0	1	1	0	1	1	1	1	1	0	1	0	0	0	0	0	0	0	0	0	1	0	0	0	1
527	2	2014-09-02	01-04	P	Guayama	1	1	1	0	1	1	0	0	0	0		1	1	0	1	0	1	1	0	1	1	1			0			0	0	0	0	0	0	0	1	1	1	0
528	2	2014-09-01	60-79	P	Guayama	1	0	0	0	0	1	1	1	0	0	0	1	1	0	0	0	1	1	0	1	1	0	1	1	1	1	1	0	0	0	0	0	0	0	0	1	0	0	0	0
529	1	2014-09-02	15-19	P	Guayama	1	1	0	0	1	1	0	0	0	0	1	0	1	1	1	1	0	0	0	0	0	1	1	1	0	1	0	0	0	0	0	0	0	0	0	1	0	0	0	1
530	1	2014-08-26	40-59	P	Guayama	1	1	1	1	1	1	0	1	0	0	0	0	1	0	0	0	1	1	0	1	1	1	1	1	0	1	1	0	0	0	0	0	0	0	1	1	1	0	1	1
531	1	2014-08-29	20-24	P	Guayama	1	0	0	0	1	0	0	0	0	0	0	0	0	0	0	0	0	0	0	0	0	1	1	1	0	0	0	0	0	0	0	0	0	0	0	0	0	0	0	0
532	1	2014-08-31	40-59	P	Guayama	1	1	1	0	0	0	0	0	0	0	0	0	1	0	0	1	1		0	0	0	1	1	1		1	0	0	0	0	0	0	0	0	0	1	1	0	0	1
533	1	2014-08-29	30-39	P	Guayama	1	1	0	0	1	1	0	1	0	0	0	0	0	1	0	0	0	0	0	0	0	0	0	1	1	0	1	1	0	0	0	0	0	0	1	1	0	0	1	1
534	2	2014-08-19	25-29	P	Guayama	1	1	0	0	0	0	0	0	0	0	0	0	0	0	0	0	0	0	0	0	0	1	1	0	0	0	0	0	0	0	0	0	0	0	0	0	0	0	0	0
535	2	2014-09-04	15-19	P	Guayama	1	0	0	0	1	0	0	0	0	0	0	0	0	0	0	0	0	0	0	0	0	0	0	1	0	0	0	0	0	0	0	0	0	0	1	0	1	0	0	0
536	1	2014-09-03	10-14	P	Guayama	1	1	1	0	1	1	0	0	0	0	0	1	1	0	0	1	0	0	0	0	0	0	0	0	0	0	0	0	0	0	0	0	0	0	0	1	0	0	0	1
537	2	2014-08-31	60-79	P	Guayama	1	1	1	0	1	1	1	1	0	0	1	1	1	0	1	1	1	1	0	0	0	1	1	1	1	1	1	0	0	0	0	0	0	0	1	1	0	0	1	1
538	1	2014-08-30	25-29	P	Guayama	1	1	0	0	0	0	0	0	0	0	0	0	1	0	0	0	0	0	0	0	0	1	1	1	0	0	0	0	0	0	0	0	0	0	0	0	0	0	0	0
539	1	2014-08-24	30-39	P	Guayama	1	1	1	0	1	0	0	1	0	0	1	1	1	1	0	0	0	0	0	0	0	1	1	1	0	1	0	0	0	0	0	0	0	0	1	1	0	0	1	0
540	1	2014-08-29	30-39	P	Guayama	1	0	0	0	0	0	0	0	0	0	0	0	0	0	0	0	0	0	0	0	0	1	1	1	0	0	0	0	0	0	0	0	0	0	0	1	0	0	0	0
541	1	2014-09-03	20-24	P	Guayama	1	0	1	0	0	0	0	0	0	0	1	1	1	1	1	1	0	0	1	0	1	0	1	1	0	1	1	0	0	0	0	0	0	0	0	1	1	0	0	1
542	1	2014-09-03	20-24	P	Guayama	1	1	1	0	0	0	0	0	0	0	1	1	1	0	0	0	1	0	0	0	0	1	1	1	1	0	0	0	0	0	0	0	0	0	0	1	0	0	0	1
543	2	2014-09-02	30-39	P	Guayama	1	1	1	0	1	1	0	1	0	0	1	0	1	0	0	0	1	0	0	0	0	1	1	1	1	1	1	0	0	0	0	0	0	0	1	1	1	0	1	1
544	2	2014-09-03	10-14	P	Guayama	1	0	1	0	0	0	0	0	0	0	0	1	1	1	0	0	0	1	1	1	0	1	1	1	0	0	0	0	0	0	0	0	0	0	0	1	0	0	0	0
546	1	2014-09-07	15-19	P	Ponce	1	1	1	1	0	0	0	0	0	0	1	1	1	1	0	0	1	1	0	1	0	1	1	1	0	1	1	0	0	0	0	0	0	0	0	1	0	0	0	1
547	2	2014-09-07	10-14	P	Ponce	0	1	1	0	1	0	0	0	0	0	1	1	1	0	0	0	1	1	0	0	0	1	1	1	1	1	1	0	0	0	0	0	0	0	0	1	0	0	0	1
548	2	2014-09-07	25-29	P	Ponce	1	1	1	0	1	0	0	1	0	0	1	1	1	0	1	1	0		0	1	1	1	1	1	1	1	1	0	0	0	0	0	0	0	0	1	0	0	0	1
549	2	2014-09-08	>=80	P	Ponce	1	0	1	0	1	1	0	1	0	0	0	1	1	0	0	0	1	1	0	0	0	1	1	1	1	1	1	0	0	0	0	0	0	0	0	1	0	0	0	1
550	2	2014-09-07	40-59	P	Ponce	1	1	1	0	1	1	0	0	0	0	0	1	1	0	0	0	0	0	0	0	0	1	1	1	1	0	1	0	0	0	0	0	0	0	0	1	1	0	0	1
551	2	2014-09-07	40-59	P	Ponce	1	1	1	0	1	1	0	0	0	0	1	1	1	1	1	1	1	1	1	1	0	1	1	1	1	1	1	0	0	1	0	0	0	0	0	1	1	0	0	1
552	2	2014-09-07	15-19	P	Ponce	1	1	1	0	1	1	0	1	0	0	1	0	1	1	0	0	0	0	0	0	0	1	1	1	1	1	0	0	0	0	0	0	0	0	1	1	0	0	1	1
553	1	2014-09-07	20-24	P	Ponce	1	1	1		1						1		1				1	1	0	0	0	1	1	1	1	0	1	0	0	0	0	0	0	0	1	0	0	0	0	0
554	2	2014-09-08	05-09	P	Ponce	1		1	1	1	0	0	0	0	0	0	0	0	0	0	0	0	1	0	1	0	1	1	1		1	1	0	1	0	0	1	0	1	1	1	0	0	0	1
555	2	2014-09-07	05-09	P	Ponce	1		1	0	1	1	0	1	0	0	1	1	1	1	0	0	1	1	0	1	0			1		1	1	0	0	0	0	0	0	0	1	1	0	0	0	1
556	1	2014-09-06	40-59	P	Ponce	1	1	1	0	1	1	0	1	0	0	0	1	1	1	1	1	1	1	0	0	0	1	1	1	1	1	1	0	0	0	0	0	0	0	0	1	1	0	0	1
557	1	2014-09-06	25-29	P	Ponce	1	1	1	1	1	1	0	0	0	0	1	1	1	1	0	0	0	0		1	0	1	1	1	1	1	1	0	0	0	0	1	0	0	0	1	1	0	1	1
558	2	2014-09-06	>=80	P	Ponce	1	0	1	0	0	0	0	0	0	0	0	0	1	0	0	0	0	0	0	0	0	1	1	1	1	1	1	0	0	0	0	0	0	0	0	1	0	0	1	1
559	1	2014-09-05	>=80	P	Ponce	1	1	1	0	0	0	0	0	0	0	0	0	0	0	1	0	1	0	0	0	0	1	1	1	1	1	1	0	0	0	0	0	0	0	0	1	1	0	0	0
560	2	2014-09-06	>=80	P	Ponce	1	1	1	0	1	1	0	1	0	0	0	1	1	0	1	0	1	0	0	1	0	1	1	1	1	1	1	0	0	0	0	0	0	0	1	1	0	0	0	1
561	2	2014-08-25	40-59	P	Ponce	1	1	1	0	0	0	0	1	0	0	1	1	1	0	0	0	1	1	0	0	0	1	1	1	1	0	1	0	0	0	1	0	0	0	0	1	1	0	0	1
562	1	2014-08-29	05-09	P	Ponce	1	0	0	1	0	0	0	0	0	0	0	1	1	1	0	0	1	1	1	0	1	1	1	1	1	1	0	0	0	0	0	0	0	0	0	1	0	0	0	1
563	1	2014-08-28	60-79	P	Ponce	1	1	1	1	1	1	0	1	0	0	1	1	1	1	0	0	1	1	0	0	0	1	1	1	1	1	0	0	0	0	0	0	0	0	0	1	0	0	0	1
564	2	2014-08-28	40-59	P	Ponce	1	1	0		1	1	0	1	0	0	0	1	1	0	1	0	1	1	0	0	1	0	1	1	1	1	1	0	0	0	0	1	0	1	1	1	0	0	1	1
565	2	2014-08-28	40-59	P	Ponce	1	1	1	0	1	1	0	1	0	0	0	1	1	0	0	0	1	1	0	0	1	1	1	1	1	1	1	0	0	0	0	1	0	1	1	1	0	0	0	0
566	2	2014-08-28	60-79	P	Ponce	1	0	1	1	1	0	0	1	0	0	0	0	1	0	0	0	0	0	0	0	0	1	1	1	1	1	1	0	0	0	0	0	0	0	1	1	1	0	1	1
567	2	2014-09-03	60-79	P	Ponce	1	1	1	0	0	0	0	0	0	0	1	0	1	0	1	0	1	1	0	1	0	1	1	1	1	1	1	0	0	0	0	0	0	0	0	1	1	0	1	1
568	1	2014-08-28	>=80	P	Ponce	1	1	0	0	1	1	0	1	0	0	0	0	1	0	1	0	0	0	0	0	0	1	1	1	1	1	1	0	0	0	0	0	0	0	1	1	0	0	1	1
569	1	2014-09-07	20-24	P	Ponce	1	0	1	0	1	1	0	0	0	0	1	1			0	0	1	1	0	0	0	1	1	1	0	1	1	0	0	0	0	0	0	0	1	1	0	0	0	1
570	1	2014-09-07	01-04	P	Ponce	1	1	1	0	0	1	0	0	0	0	0	1	0	0	0	0	0	0	0	0	0	0	0	0	0	0	0	0	0	0	0	0	0	0	0	1	0	0	1	0
571	2	2014-09-07	10-14	P	Ponce	1	1	1	0	1	1	0	1	0	0	0	1	1	0	0	0	0	1	0	0	0	1	1	1	0	0	1	0	0	0	0	0	0	0	0	1	1	0	0	1
572	1	2014-09-03	60-79	P	Ponce	1	1	1	0	0	0	0	0	0	0	1	1	1	0	0	0	0	1	0	1	0	1	1	1	1	1	1	0	0	0	0	0	0	0	0	1	1	0	1	1
573	1	2014-08-31	60-79	P	Ponce	1	1	1	1	0	0	0	0	0	0	1	1	0	0	0	1	1	0	0	1	0	1	1	1	1	1	1	0	0	0	0	0	0	1	1	1	1	0	1	1
575	1	2014-09-07	15-19	P	Guayama	1	1	1	1	1	1	0	1	0	0	1	1	1	0	0	0	1	0	1	0	0	1	1	1	1	1	0	0	0	0	0	1	0	0	0	1	0	0	0	1
576	2	2014-09-05	40-59	P	Guayama	1	1	0	0	1	0	0	1	0	0	0	0	1	0	0	0	0	0	0	0	0	1	0	1	0	1	0	0	0	0	0	0	0	0	0	1	0	0	0	0
578	1	2014-09-06	40-59	P	Guayama	1	1	1	0	1	1	0	1	0	0	1	0	1	0	0	0	1	0	0	1	1	1	1	1	1	1	1	0	0	0	0	0	0	0	0	1	0	0	0	1
579	2	2014-09-04	40-59	P	Guayama	1	1	1	0	0	0		1	0	0	0	0	0		0	0	1	1	0	0	0			1		1					0	1			0	1	0	0	0	1
580	2	2014-09-05	60-79	P	Ponce	1	1	1	0	0	1	0	0	0	0	0	1	1	1	0	0	1	1	0	0	0	1	1	1	1	1	1	0	0	0	0	0	0	0	0	1	1	0	1	0
581	1	2014-09-05	60-79	P	Ponce	1	1	1	0	1	1	0	1	0	0	1	1	1	0	0	0	0	1	0	1	0	1	1	1	1	0	1	0	0	0	0	0	0	0	0	1	1	0	0	0
582	1	2014-09-02	40-59	P	Ponce	1	1	1	0	0	1	0	0	0	0	1	1	1	1	0	1	1	0	0	0	0	1	1	1	1	1	1	0	0	0	0	0	0	0	0	1	1	0	1	1
583	1	2014-09-01	40-59	P	Ponce	1	1	1	1	0	1	0	1	0	1	1	0	1	0	0	1	0	0	0	0	0	1	1	1	1	1		0	0	0	0	1	0		0	1	1	0	1	0
584	2	2014-09-07	60-79	P	Ponce	1	1	1	0	1	1	0	0	0	0	0	1	0	0	0	0	1	1	0	0	0	1	1	1	1	1	1	0	0	0	0	0	0	0	0	1	1	0	1	1
585	2	2014-09-01	60-79	P	Ponce	1	1	1	0	1	1	0	1	0	0	1	1	1	1	1	0	0	1	0	1	0	1	1	1	1	1	1	0	1	0	0	0	0	0	1	1	0	0	0	0
586	2	2014-09-04	30-39	P	Ponce	1	1	1	0	0	1	0	0	0	0	1	1	1	1	1	0	1	1	0	0	0	1	1	1	1	1	1	1	0	0	0	0	0	0	0	1	1	0	1	0
587	1	2014-09-05	10-14	P	Ponce	1	1	1	0	0	1	0	0	0	0	1	1	1	0	0	1	0	0	0	0	0	0	0	0	0	0	0	0	0	0	0	0	0	0	0	0	1	0	0	0
588	1	2014-09-02	01-04	P	Ponce	1	1	1	0	1	1	0	1	0	0	1	1	0	1	1	0	1	0	0	0	0	0	0	0	0	0	0	0	0	0	0	0	0	0	0	0	1	0	0	0
589	1	2014-09-03	30-39	P	Ponce	0	1	1	1	1	1	0	1	0	0	1	0	1	0	0	0	0	0	0	0	0	1	1	1	1	1	0	0	0	0	0	0	0	0	0	1	0	0	0	0
590	2	2014-09-05	05-09	P	Ponce	1	1	1	0	1	1	0	1	0	0	1	1	1	1	0	1	1	1	0	1	0	1	1	1	1	0	1	0	0	0	0	0	0	0	1	1	1	0	1	0
591	2	2014-09-07	10-14	P	Ponce	1	1	1	0	1	1	0	1	0	0	0	1	1	1	1	1	0	0	0	0	0	1	1	1	1	1	1	0	0	0	0	0	0	0	1	1	0	0	0	1
592	1	2014-09-05	10-14	P	Ponce	1	1	1	0	1	0	0	0	0	0	0	1	1	0	0	0	0	1	0	1	1	0	0	0	0	0	0	0	0	0	0	0	0	0	0	1	0	0	0	1
593	1	2014-09-04	01-04	P	Ponce	1	1	1	0	1	1	0	1	0	0	1	1	0	1	0	1	1	0	0	0	0	1	1	1	1	1	1	0	0	0	0	0	0	0	0	1	0	0	1	0
594	1	2014-09-07	01-04	P	Ponce	1	0	1	0	0	0	0	0	0	0	0	1	0	1	0	0	0	1	1	1	0	0	0	0	0	0	0	0	0	0	0	0	0	0	0	1	0	0	1	0
595	1	2014-09-01	40-59	P	Ponce	1	1	1	0	1	1	0	1	0	0	1	1	1	1	1	0	1	1	1	1	1	0	0	0	0	0	0	0	0	0	0	0	0	0	0	1	0	0	0	1
596	2	2014-09-04	40-59	P	Ponce	1	1	1	1	0	0	0	0	0	0	0	0	1	0	0	0	0	1	0	0	0	1	1	1	1	1	1	0	0	0	0	0	0	0	0	1	0	0	0	0
597	1	2014-09-07	15-19	P	Ponce	1	0	1	0	1	1	0	0	0	0	1	1	1	0	0	1	1	0	0	0	0	1	1	1	1	1	1	0	0	0	0	0	0	0	0	1	1	0	0	0
598	1	2014-09-04	60-79	P	Guayama	1		1	1	0	0	0	0	0	0	0	0	1	0	0	0	0	0	0	0	0	0	1	1	0	1	0	0	0	0	0	0	0	0	0	0	0	0	0	1
600	2	2014-09-05	>=80	P	Guayama	1	1	0	1	0	1	0	0	0	0	1	1	1	0	0	1	1	0	0	1	0	1	1	1	1	1	1	0	0	0	0	0	0	0	0	1	0	0	0	0
601	1	2014-09-06	40-59	P	Guayama	1	0	1	0	0	0	0	1	0	0	0	0	0	0	1	0	0	0	0	0	0	1	1	1	0	0	0	0	0	0	0	0	0	0	0	1	0	0	0
602	2	2014-09-06	20-24	P	Guayama	1	1	1	0	1	1	0	1	0	0	0	0	1	1	1	0	1	0	0	1	1	1	1	1	1	1	0	0	1	0	0	1	0	1	1	1	1	0	1	1
603	1	2014-09-04	40-59	P	Guayama	1	1	1	0	0	0	0	0	0	0	1	1	1	0	1	0	0	0	0	0	0	1	1	1	1	1	1	0	0	0	0	0	0	0	0	1	0	0	0	0
604	1	2014-09-04	20-24	P	Guayama	1	1	1	1	0	0	0	1	0	0	1	1	0	1	0	0	0	0	0	1	0	1	1	1	0	1	0	0	0	0	0	0	0	0	0	1	0	0	0	1
605	2	2014-09-04	40-59	P	Guayama	1	0	1	0	1	1	0	1	0	0	1	1	1	0	1	1	1	1	1	1	0	1	1	1	1	1	1	0	0	0	0	0	0	0	0	1	1	0	1	1
606	1	2014-09-02	05-09	P	Guayama	0	1	0	0	0	0	0	0	0	0	0	0	1	0	0	1	0	0	0	0	0	0	0	0	0	0	0	0	0	0	0	0	0	0	0	0	0	0	0	1
607	2	2014-09-04	60-79	P	Guayama	1	0	1	0	0	0	0	0	0	0	0	0	1	0	0	0	0	0	0	0	0	1	1	1	1	1	0	0	0	0	0	0	0	0	0	0	0	0	0	0
608	2	2014-09-06	20-24	P	Guayama	1	0	1	1	0	0	0	0	0	0	1	1	1	1	0	0	1	1	0	0	0	1	1	1	0	1	0	0	0	0	0	1	0	0	1	1	1	0	0	1
609	2	2014-09-06	30-39	P	Guayama	1	1	1	1	1	1	0	0	0	0	1	1	1	0	0	0	1	0	0	0	0	1	1	1	1	1	0	0	0	0	0	0	0	0	0	1	0	0	1	0
610	1	2014-09-08	30-39	P	Guayama	1	0	1	1	0	1	0	0	0	0	0	0	1	0	0	0	1	1	1	1	0	1	1	1	0	1	1	0	0	0	0	0	0	0	0	0	0	0	0	1
611	2	2014-09-08	10-14	P	Guayama	1	0	1	0	1	1	0	0	0	0	0	0	1	0	0	0	0	0	0	0	0	0	0	0	0	1	0	0	0	0	0	0	0	0	0	0	0	0	0	0
612	1	2014-09-07	01-04	P	Guayama	1	1	1	0	1	1	0	0	0	0	0	1	1	1	0	0	0	0	0	0	1	1	1	1	1		1	0	0	0	0	0	0	0	1	1	1	0	0	1
613	2	2014-09-03	30-39	P	Guayama	0	1	1	1	1	1	0	1	0	0	0	1	0	0	0	0	1	0	0	0	0	0	0	0	1	1	0	0	0	0	0	0	0	0	1	1	1	0	1	0
614	1	2014-09-09	<1	P	Ponce	1	0	0	0	1	1	0	0	0	0	0	1		0	0	0	1		0	1	1							0	0	0	0	0	0	0	1	1		0	1		0	1	0	1
615	2	2014-09-08	05-09	P	Ponce	1	1	1	1	1	1	0	0	0	0	1	1	1	0	0	0	0	0	0	0	0	1	1	1	0	0	0	0	0	0	0	0	0	0	1	1	0	0	0	0
616	2	2014-09-08	>=80	P	Ponce	1	1	1	0	0	1	0	0	0	0	0	1	0	1	0	0	0	0	0	0	0	1	1	1	1	1	1	0	0	0	0	0	0	0	0	1	1	0	0	1
617	2	2014-09-04	40-59	P	Guayama	0	1	1	0	0	0	0	0	0	0	0	0	1	0	1	1	1	0	0	0	0	1	1	0	0	1	1	0	0	0	0	1	0	0	0	1	0	0	0	1
618	2	2014-09-05	25-29	P	Guayama	1	1	1	1	1	1	0	1	0	0	1	1	1	0	1	0	0	1	0	0	0	1	1	1	1	0	1	0	0	0	0	0	0	0	1	1	0	0	1	1
619	1	2014-09-08	40-59	P	Ponce	1	0	1	0	1	0	0	0	0	0	0	0	1	0	0	0	0	0	0	0	0	1	1	1	0	1	0	0	0	0	0	1	0	0	0	1	0	0	0	1
620	1	2014-09-08	>=80	P	Ponce	0	1	0	1	0	0	0	0	0	0	0	0	0	1	0	0	1	0	0	0	0	1	1	1	1	1	0	0	0	0	0	0	0	0	0	1	0	0	0	0
621	1	2014-09-08	01-04	P	Ponce	1		1	0	1	1	0	1	0	0	0	1	1	1	0	1	1	1	0	1	0	1	1	1	1	0	1	0	0	0	0	0	0	0	1	1	1	0	0	0
623	2	2014-09-08	10-14	P	Ponce	0	1	1	1	0	1	0	0	0	0	1	1	1		0	1	0	0	0	0	0	1	1	1	0	1	0	0	0	0	0	0	0	0	0	1	0	0	0	0
624	1	2014-09-08	10-14	P	Ponce	1	0	0	0	1	0	0	0	0	0	0	1	1	0	0	0	1	0	0	0	0	1	1	1	0	0	0	0	0	0	0	0	0	0	0	1	0	0	0	0
625	2	2014-09-04	60-79	P	Guayama	1	1	1	1	1	0	0	1	0	0	1	0	1	0	1	1	1	1	0	1	0	1	1	1	1	1	1	0	0	0	0	0	0	0	0	1	1	0	0	1
626	2	2014-09-07	60-79	P	Guayama	0	1	1	0	0	1	0	0	0	0	0	0	1	1	0	0	0	0	0	0	0	1	1	1	1	0	0	0	0	0	0	0	0	0	0	1	1	0	0	0
627	1	2014-09-08	10-14	P	Ponce	1	1	1	1	1	1	0	0	0	0	1	1	1	1	1	1	1	0	0	1	1	1	1	1	1	1	1	0	0	0	0	0	0	0	1	1	1	0		1
628	2	2014-09-08	01-04	P	Ponce	1	1	1	0	1	1	0	0	0	0	0	0	0	1	0	0	1	0	1	0	0	0	0	1	0	0	0	0	0	0	0	0	0	0	1	1	0	0	1	0	0	1	1	1
629	2	2014-09-08	15-19	P	Ponce	1	1	1	0	0	0	0	0	0	0	1	0	1	1	0	0	0	1	0	1	0	0	0	1	0	1	0	0	0	0	0	0	0	0	0	0	0	0	0	0
630	2	2014-09-09	05-09	P	Ponce	1	0	0	0	0	0	0	0	0	0	0	0	0	0	0	0	0	0	0	0	0	0	0	1	0	0	0	0	0	0	0	0	0	0	0	0	0	0	0	0
631	1	2014-09-08	40-59	P	Ponce	1	1	1	0	1	1	0	0	0	0	1	1	1	1	1	0	0	0	0	0	0	1	1	1	1	1	1	0	0	0	0	0	0	0	0	1	1	0	0	0
632	1	2014-09-09	15-19	P	Ponce	1	0	0	0	1	0	0	0	0	0	0	1	1	0	0	0	0	0	0	0	0	1	1	1	0	1	1	0	0	0	0	0	0	0	1	1	0	0	0	1
633	2	2014-09-07	>=80	P	Guayama	1	1	1	0	0	1	0	0	0	0	1	0	0	0	1	0	0	1	1	0	0	1	1	1	0	1	1	0	0	0	0	0	0	0	0	1	0	0	0	0
634	2	2014-09-08	30-39	P	Ponce	1	1	0	0	1	1	0	0	0	0	1	1	1	0	0	0	1	0	0	0	0	1	1	1	0	1	1	0	0	0	0	0	0	0	0	1	0	0	0	0
635	2	2014-08-16	40-59	P	Ponce	1	1	1	1	1	1	1	1	0	0	1	1	1	0	0	0	1	1	0	1	1	1	1	1	1	1	1	0	1	0	0	1	1	1	1	1	1	0	0	1
636	1	2014-09-04	40-59	P	Guayama	1	0	1	0	0	1	0	1	0	0	1	1	1	0	0	1	1	0	0	1	0	1	1	1	1	1	1	1	1	0	0	1	1	0	0	1	1	1	1	1
637	2	2014-09-05	60-79	P	Ponce	1	0	1	1	0	0	1	0	0	0	1	0	1	0	0	1	0	1	0	0	0	1	1	1	0	1	1	0	0	0	1	0	0	0	0	1	1	0	0	1
638	2	2014-09-04	40-59	P	Ponce	1	1	1	1	1	1	0	1	1	0	1	1	1	0	0	0	0	0	1	1	0	1	1	1	1	1	1	0	0	0	0	0	0	0	0	1	1	0	1	1
639	2	2014-09-08	40-59	P	Guayama	1	1	0	1	0	0	0	0	0	0	0	0	1	0	0	0	0	1	0	0	0	1	1	1	1	1	1	0	0	0	0	1	0	0	0	0	0	0	1	1
640	2	2014-09-08	>=80	P	Guayama	1																0					1								0
641	2	2014-09-09	20-24	P	Guayama	1	1	0	0	1	1	0	0	0	0	1	0	1	0	0	0	0	0	0	0	0	1	1	1	1	0	0	0	0	0	0	0	0	1	1	1	0	0	0	1
642	1	2014-09-08	60-79	P	Guayama	1																0					1								0
644	2	2014-09-05	40-59	P	Guayama	1	1	0	0	0	0	0	0	0	0	0	0	0	0	0	0	0	0	0	0	0	1	1	1		1	0	0	0	0	0	0	0	0	0	0	0	0	0	0
645	2	2014-09-08	25-29	P	Guayama	1				1	0	0	0	0	0	0	0	0	0	0	0	0	0	0	0	0	0	0	0	0	0	0	0	0	0	0	0	0	0	0	0	0	0	0	0
646	1	2014-09-08	10-14	P	Guayama	1	0	1	1	1	0	0	1	0	0	1	1	1	1	0	1	1	1	0	0	0	1	1	1	0	0	1	0	0	0	0	0	0	0		1	1	0	0	1
647	2	2014-09-08	60-79	P	Guayama	1	1	0	0	0	0	0	0	0	0	0	0	0	0	0	0	0	0	0	0	0	1	1	1	0	1	0	0	0	0	0	0	0	0	0	0	0	0	0	0
648	2	2014-09-05	60-79	P	Guayama	1	1	0	0	0	0	0	0	0	0	0	0	1	0	0	0	0	1	1	0	0	1	1	1	0	1	0	0	0	0	0	0	0	0	0	0	0	0	0	0
649	1	2014-09-06	40-59	P	Guayama	1	1	0	0	0	0	0	0	0	0	0	0	1	0	0	0	0	0	1	0	0	1	1	1	0	1	0	0	0	0	0	0	0	0	0	0	0	0	0	0
650	1	2014-09-08	10-14	P	Guayama	1	1	0	0	0	0	0	0	0	0	0	0	0	0	1	0	0	0	0	0	0	0	0	0	0	0	0	0	0	0	0	0	0	0	0	1	0	0	0	1
651	2	2014-09-10	25-29	P	Guayama	1	0	1																			1		1
652	1	2014-09-08	10-14	P	Guayama	1	1	1	1	1	1	0	0	0	0	0	0	1	0	0	0	1	0	0	1	1	0	0	1	1	0	1	0	0	0	0	0	0	0	1	1	1	0	0	0
653	1	2014-09-05	UNKNOWN	P	Guayama	1												1				0					1	1							0
654	2	2014-09-09	40-59	P	Guayama	1												1											1													1
655	2	2014-09-09	40-59	P	Guayama	1	0	1	1	1	1	0	0	0	0	1	0	1	0	0	0	1	0	0	0	0	1	1	1	0	1	0	0	0	0	0	0	1	1	0	1	1	0	0	0
656	1	2014-09-05	10-14	P	Guayama	1	0	0	0	0	0	0	0	0	0	0	0	0	0	0	0	0	0	0	0	0	1	1	1	0	0	0	0	0	0	0	0	0	0	0	0	0	0	0	0
657	2	2014-09-08	30-39	P	Guayama	0	1	1	1	0	0	0	0	0	0	0	1	1	1	0	0	0	1	0	0	0	1	1	1	1	1	1	0	0	0	0	0	0	0	0	1	0	0	0	0
658	2	2014-09-05	40-59	P	Guayama	0	1	1	1	1	1	0	1	0	0	1	1	1	0	0	1	1	1	0	0	0	1	1	1	1	1	0	0	1	0	0	0	0	0	1	1	1	0	1	1
659	2	2014-09-07	30-39	P	Guayama	1	1	0	0	0	0	0	0	0	0	0	0	0	0	0	0	0	0	0	0	0	1	1	1	0	0	0	0	0	0	1	0	0	0	0	0	0	0	0	0
660	2	2014-09-05	60-79	P	Guayama	1	1	0	0	0	0	0	0	0	0	0	0	0	0	0	0	0	0	0	0	0	1	1	1	0	0	0	0	0	0	0	0	0	0	0	0	0	0	0	0
661	2	2014-08-28	40-59	P	Guayama	1	1	0	0	0	0	0	0	0	0	0	0	0	0	0	0	0	0	0	0	0	1	1	1	0	0	0	0	0	0	0	0	0	0	0	0	0	0	0	0
662	2	2014-09-09	20-24	P	Guayama	1	1	0	1	0	0	0	0	0	0	1	1	1	0	1	0	1	1	1	0	0	1	1	1	1	1	1	0	0	0	0	0	0	0	0	1	1	0	0	1
663	2	2014-09-09	20-24	P	Guayama	1	1	0	0	1	0	0	1	0	0	0	0	1	0	0	0	1	0	0	0	0	1	1	1	0	0	0	0	0	0	0	0	0	0	0	1	0	0	0	0
664	1	2014-09-07	01-04	P	Guayama	1	1	1	1	1	0	1	1	0	0	0	1		1	1		1	1	1		0				0			0	0	0	0	0	0	0	1	1		0	1		0	1	1	1
665	1	2014-08-30	40-59	P	Guayama	1	1	0	0	0	0	0	0	0	0	0	0	1	0	0	0	0	0	0	0	0	1	0	0	0	0	0	0	0	0	0	0	0	0	0	0	0	0	0	0
666	2	2014-09-06	40-59	P	Guayama	1	0	0	0	0	0	0	0	0	0	0	0	0	0	0	0	0	0	0	0	0	1	1	1	0	0	0	0	0	0	0	0	0	0	0	0	0	0	0	0
667	1	2014-08-31	15-19	P	Guayama	1	1	1	1	0	0	0	0	0	0	1	1	0	1	1	1	1	1	1	0	1	0	0	0	0	0	0	0	0	0	0	1	0	0	0	1	1	0	0	1
668	1	2014-09-05	60-79	P	Guayama
669	2	2014-08-29	30-39	P	Guayama	1	1	0	0	0	0	0	0	0	0	0	0	0	0	0	0	0	0	0	0	0	1	1	0	0	0	0	0	0	0	0	0	0	0	0	0	0	0	0	1
670	2	2014-09-09	15-19	P	Guayama	0	1	0	0	0	0	0	0	0	0	0	0	0	0	0	0	0	0	0	0	0	0	0	0	0	0	0	0	0	0	0	0	0	0	0	0	0	0	0	0
671	2	2014-09-08	40-59	P	Guayama	1	1	0	0	1	1	0	0	0	0	0	1	1	0	0	0	0	1	1	0	0	1	1	1	1	1	1	0	0	0	0	0	0	0	1	1	0	0	0	1
672	1	2014-09-10	01-04	P	Guayama	1	1	1	0	1	1	0	0	0	0		1		1	0	0	0		0		1				1			0	0	0	0	0	0	0	1	1		0			0	1	1	1
673	1	2014-09-10	01-04	P	Guayama	1	1	0	0	1	1	0	0	0	0		1		1	1	1	1		0		0			1	0			0	0	0	0	0	0	0	1	1		0
674	2	2014-09-09	05-09	P	Guayama	1	1	0	0	0	0	0	0	0	0	0	0	0	0	0	0	0	0	0	0	0	1	1	1	0	0	0	0	0	0	0	0	0	0	0	0	0	0	0	0
675	1	2014-09-10	60-79	P	Guayama	1	1	1	0	0	0	0	0	0	0	1	0	1	1	1	1	0	1	0	0	0	1	1	1	0	1	1	0	1	0	1	1	0	0	0	1	1	0	0	1
676	1	2014-09-09	60-79	P	Guayama	1	0	1	0	0	1	0	0	1	0	1	1	1	0	0	0	1	0	0	0	0	1	1	1	0	1	1	0	1	0	0	0	0	0	0	1	1	0	1	1
677	1	2014-09-11	30-39	P	Guayama	1	0	1	0	1	0		1							0	0	0	0	0	0	0	1	0	1		1	0	0	0	0	0	0	0	0	0	1	0	0	0	0
678	2	2014-09-07	20-24	P	Guayama	1	0	0	0	1	0	0	0	0	0	0	0	1	0	0	0	0	1	0	0	0	1	1	1	0	0	0	0	0	0	0	0	0	0	0	0	0	0	0	0
679	1	2014-09-08	60-79	P	Guayama	1	1	0	0	0	0	0	0	0	0	0	0	0	0	0	0	0	0	0	0	0	1	1	1	0	0	0	0	0	0	0	0	0	0	0	0	0	0	0	0
680	1	2014-09-11	60-79	P	Guayama	1	0	1	0	0	0	0	0	0	0	0	1	1	1	0	0	0	1	0	0	0	1	1	1	1	1	1	0	0	0	0	1	0	0	0	1	0	0	0	1
681	1	2014-09-10	40-59	P	Guayama	1	1	1	1	0	0	0	0	0	0	1	1	1	0	0	0	0	0	0	1	0	1	1	1	0	1	1	0	0	0	0	0	0	1	0	0	1	0	0	1
682	2	2014-09-09	30-39	P	Guayama	1	1	1		1	0	0	0	0	0	0	0	0	0	0	0	0	0	0	0	0	1	1	1	0	0	0	0	0	0	0	0	0	0	0	0	0	0	0	0
683	1	2014-09-10	05-09	P	Guayama	1	1	1	1	1	1	0	0	0	0	1	1	1	1	0	0	1	1	1	1	1	1	1	1	0	1	1	0	0	0	0	0	0	0	1	1	1	0	1	1
684	2	2014-09-10	40-59	P	Guayama	1	1	1	0	1	1	0	1	0	0	0	1	1	0	1	0	0	0	0	0	0	1	1	1	0	1	1	0	0	0	0	1	0	0	0	1	0	0	0	0
685	2	2014-09-06	10-14	P	Guayama	1	1	0	0	0	0	0	0	0	0	0	0	0	0	0	0	0	0	1	0	0	1	1	1	0	0	0	0	0	0	0	0	0	0	0	0	0	0	0	0
686	1	2014-09-08	01-04	P	Guayama	1	1	0	0	0	0	0	0	0	0	0	0	0	0	1	0	0	0	0	0	0	0	0	0	0	0	0	0	0	0	0	0	0	0	0	0	0	0	0	0
687	2	2014-09-05	30-39	P	Guayama	1	0	0	0	1	0	0	0	0	0	0	0	1	0	0	0	0	0	0	0	0	1	1	0	0	0	0	0	0	0	0	0	0	0	0	0	0	0	0	0
688	1	2014-09-10	10-14	P	Guayama	1	0	0	0	0	0	0	0	0	0	0	0	0	0	0	0	0	0	0	0	0	1	1	1	0	0	0	0	0	0	0	0	0	0	0	0	0	0	0	0
689	2	2014-09-11	20-24	P	Guayama	1	1	1	1	1	1	0	0	0	0	0	1	1	1	1	1	1	0	0	0	0	1	1	1	0	1	1	0	0	0	0	1	0	0	1	1	0	0	0	0
690	1	2014-09-09	40-59	P	Guayama	1	0	0	0	0	0	0	0	0	0	0	0	0	0	0	0	0	0	0	0	1	1	1	1	0	0	0	0	0	0	0	0	0	0	0	0	0	0	0	0
691	1	2014-09-10	20-24	P	Guayama	1	1	0	0	0	0	0	0	0	0	0	0	0	0	0	0	0	0	0	0	0	1	1	1	0	0	0	0	0	0	0	0	0	0	0	1	0	0	0	0
692	2	2014-09-10	20-24	P	Guayama	1	1	1	0	1	0	1	0	0	0	1	0	1	1	1	0	1	0	0	1	0	1	1	1	0	1	0	0	0	0	0	0	0	0	1	1	1	0	1	1
693	1	2014-09-10	15-19	P	Ponce	1	1	1	1	1	1	1	0	0	0	1	1	1	0	1	1	1	0	0	1	0	1	1	1	1	1	1	0	0	0	0	0	0	0	1	1	1	0	1	1
694	2	2014-09-03	05-09	P	Ponce	1	0	1	0	1	1	0	1	0	1	1	1	1	0	0	0	1	1	0	1	0	1	1	1	1	0	0	0	0	0	0	0	0	0	1	1	0	0	1	1
696	1	2014-09-10	<1	P	Ponce	1	0		0	0	0	0	0	0	0	0	0	0	0	0	0	0	0	0	0	1	0	0	0	0	0	0	0	0	0	0	0	0	0	0	0	0	0	0	0	1	0	0	0
697	2	2014-09-10	01-04	P	Ponce	1	0	1	0	1	1	0	0	0	0	1	1	0	0	0	0	1	1	0	1	0	1	1	1	1	1	1	0	0	0	0	0	0	0	0	1	1	0	1	0
698	2	2014-09-10	05-09	P	Ponce	1	0	1	0	1	1	0	0	0	0	0		1	1	0	1	1	1	0	1	0	1	1	1	1	0	1	0	0	0	0	0	0	0	1	1	0	0	1	0
699	2	2014-09-09	60-79	P	Ponce	1	1	1	1	0	0	0	0	0	0	1	0	1	0	0	0	0	0	0	0		1	1	1	1	1	1	0	0	0	0	0	0	0	0	1	0	0	0	1
700	2	2014-09-09	30-39	P	Ponce	1	1	1	0	0	1	0	0	0	0	1	1	1	0	1	0	1	1	1	1	0	1	1	1	0	1	1	0	0	0	0	0	0	0	0	1	1	0	0	1
701	2	2014-09-09	60-79	P	Ponce	1	1	1	0	1	1	0	0	0	0	1	1	1	0	0	0	1	1	1	1	1	1	1	1	1	1	1	0	0	0	0	0	0	0	0	1	1	0	0	1
702	1	2014-09-10	30-39	P	Ponce	1		1	1	1	1	0	0	0	0	1	1	1	0	0	0	1	1	0	0	0	1	1	1	0	1	1	0	0	0	0	1	0	0	0	1	0	0	0	1
703	1	2014-09-10	<1	P	Ponce	1	1	1	1	1	1	0	0	0	0	0	1	0	1	1	0	0	0	0	1	0							0	0	0	0	0	0	0	1	1	0	0	0	0
704	2	2014-09-10	25-29	P	Ponce	1	0	0		0	0	1	1	0	0	0	1	1	0	0	0	0	0	0	0	0	0	0	1	0	0	0	0	0	0	0	0	0	0	0	0	0	0	0	0
705	2	2014-09-10	10-14	P	Ponce	1	1	1	1	1	1	0	0	0	0	0	1	1	1	0	0	0	0	0	0	0	1	1	1	1	0	1	0	0	0	0	0	0	0	1	1	1	0	1	1
706	1	2014-08-31	60-79	P	Ponce	1	1	0	0	0	0	0	0	0	0	0	0	1	0	0	0	1	0	0	0	0	1	1	1	1	1	1	0	0	0	0	0	0	0	0	1	0	0	0	0
707	2	2014-09-10	10-14	P	Ponce	1	1	1	0	1	1	0	0	1	0	1	1	0	0	0	0	1	1	1	1	0	1	1	1	0	0	1	0	0	0	0	1	0	0	1	1	1	1	0	0
708	2	2014-09-10	40-59	P	Ponce	1	1	1	1	1	1	0	0	0	0	1	1	1	1	0	0	1	1	0	1	0	1	1	1	1	1	1	0	0	0	0	0	0	1	1	1		0		0
709	1	2014-09-09	25-29	P	Ponce	1	0	0	0	1	1	0	1	0	0	0	1	1	1	0	0	0	0	0	0	0	0	1	1	0	1	0	0	0	0	0	0	0	0	0	1	0	0	0	0
710	2	2014-09-10	60-79	P	Ponce	1		1	1	0	0	0	1	0	0	0	0	1		0	0	1	1	0	1	0	1	1	1		1	1	0	0	0	0	0	0	0	0	1	1	0	0	1
712	1	2014-09-10	05-09	P	Ponce	0	1	0	0	1	0	0	0	0	0	0	0	1	0	0	0	0	0	0	0	0	0	0	1	0	0	0	0	0	0	0	0	0	0	1	0	0	0	0	0
713	2	2014-08-18	40-59	P	Ponce	1	1	1	0	1	1	0	1	0	0	1	1	1	1	0	1	0	1	0	0	0	1	1	1	1	1	1	0	0	0	0	0	0	0	1	1	1	0	1	1
714	1	2014-09-07	01-04	P	Ponce	1	0	1	1	1	1	0		0	1		1		0	0		1		0		0				0			0	0	0		0			0	1		1	1		0	1	1	0
715	2	2014-09-13	20-24	P	Guayama	1	1	1	1	1	0	0	0	0	0	1	1	1	1	1	1	1	0	0	0	0	1	0	1	1	1	0	0	0	0	0	0	0	0	1	1	0	0	0	1
716	2	2014-09-10	15-19	P	Guayama	0	1	1	0	1	0	0	1	0	0	0	0	1	0	0	0	1	0	0	0	1	1	1	1	0	1	0	0	0	0	0	0	0	0	1	0	0	0	0	0
717	1	2014-09-13	60-79	P	Guayama	1	1	1	1	0	1	0	1	0	0	1	1	1	1	1	1	1	1	0	1	0	1	1	1	1	1	1	0	0	0	0	0	0	0	0	1	1	0	1	1
718	2	2014-09-16	20-24	P	Guayama	1	0	1	0	1	0	0	0	0	0	0	0	1	0	0	1	0	0	0	0	0	1	1	1	1	1	0	0	0	0	0	0	0	0	0	1	0	0	0	0
719	1	2014-09-15	01-04	P	Guayama	1	1	1	0	1	0	0	0	0	0	1	1	1	1	1	1	1	0	0	1	1	1	0	1	0	0	1	0	0	0	0	0	0	0	0	1	1	0	1	1
720	1	2014-09-15	40-59	P	Guayama	1	1	0	0	0	0	0	0	0	0	0	0	1	0	0	0	1	0	0	0	0	1	1	1	0	1	0	0	0	0	0	0	0	0	0	0	0	0	0	0
722	2	2014-09-13	40-59	P	Guayama	1	1	1	1	0	1	1	1	0	1	0	1	1	0	1	0	1	1	1	1	0	1	1	1	1	1	1	1	0	0	0	1	0		0	1	1	1	1	1
723	1	2014-09-09	60-79	P	Ponce	1	1	1	1	1	1	0	0	0	0	0	1	1	0	1	0	0	1	0	1	0	1	1	1	0	1	0	0	0	0	0	0	0	0	0	0	0	0	0	0
724	2	2014-09-15	40-59	P	Guayama	1	0	1	0	0	0	0	0	0	0	1	1	1	0	0	1	0	0	0	0	0	1	1	1	0	1	1	0	0	0	0	0	0	0	1	0	0	0	0	0
725	2	2014-09-15	01-04	P	Guayama	1	1	0	1	1	1	0	0	0	0	1	1	0	1	0	0	1	0	0	0	0	1	0	0	0	0	0	0	0	0	0	0	0	0	0	1	0	0	1	0	1	1	1	1
726	1	2014-09-11	30-39	P	Ponce	1	1	1	0	1	0	0	0	0	0	1	0	1	0	0	0	0	1	0	0	0	1	1	1	0	1	1	0	0	0	0	0	0	0	1	1	0	0	1	0
727	2	2014-09-11	40-59	P	Guayama	1	1	1	0	0	0	0	0	0	0	1	1	1	1	0	0	1	1	0	0	0	1	1	1	1	1	1	0	0	0	0	0	0	0	0	1	1	0	0	0
728	2	2014-09-10	40-59	P	Guayama	1	1	1	1	0	1	1	1	0	0	1	1	1	0	0	1	1	1	0	1	0	1	1	1	1	1	1	0	0	0	0	1	0	0	1	1	1	0	1	1
730	2	2014-09-09	60-79	P	Guayama	1	1	1	0	1	1	0	0	0	0	0	1	1	0	0	0	1	0	0	0	0	1	1	1	1	1	0	0	0	0	0	0	0	0	1	1	1	0	1	0
731	2	2014-09-10	05-09	P	Guayama	1	0	0	0	1	0	0	0	0	0	0	0	0	0	0	0	0	0	0	0	0	0	0	0	0	0	0	0	0	0	0	0	0	0	0	0	0	0	0	0
732	2	2014-09-11	25-29	P	Guayama	1	1	1	0	0	0	0	0	0	0	0	0	0	0	0	0	0	0	0	0	0	1	1	1	0	0	0	0	0	0	0	0	0	0	0	0	0	0	0	0
733	1	2014-09-10	01-04	P	Guayama	1	0	0	0	0	0	0	0	0	0	0	0	0	0	0	0	0	0	1	0	0	1	1	1	0	0	0	0	0	0	0	0	0	0	0	0	0	0	0	0
734	1	2014-09-16	60-79	P	Guayama	1	1	1	0	1	0	0	0	0	0	0	1	0	1	0	0	0	0	0	0	0	1	1	1	1	1	1	0	0	0	0	0	0	0	0	0	0	0	0	1
735	2	2014-09-11	60-79	P	Ponce	0	1	1	0	0	0	0	0	0	0	1	1	1	1	1	0	1	0	0	0	0	1	1	1	0	1	1	0	0	0	0	0	0	0	0	1	1	0	0	1
736	2	2014-09-16	40-59	P	Guayama	1	1	1	1	0	0	0	1	0	0	1	1	1	1	0	1	1	1	1	1	1	1	1	1	1	1	1	0	0	0	0	1	0	1	0	1	1	0	1	1
737	1	2014-09-16	40-59	P	Guayama	1	1	1	1	0	0	1	1	0	0	1	1	1	0	0	0	0	1	0	0	0	1	1	1	0	1	1	0	0	0	0	0	0	0	0	1	1	0	1	1
738	2	2014-09-16	60-79	P	Guayama	1	1	1	1	0	0	0	0	0	0	0	0	1	0	0	0	1	1	1	0	0	1	1	1	0	0	0	0	0	0	0	0	0	0	0	0	1	0	1	1
739	2	2014-09-14	40-59	P	Guayama	1	1	1	1	0	1	0	0	0	0	1	1	1	1	1	0	1	1	0	1	1	1	1	1	1	1	1	0	0	0	0	0	0	0	0	1	1	0	1	1
740	1	2014-09-09	10-14	P	Guayama	1	0	0	0	1	0	0	0	0	0	0	0	0	0	0	0	0	0	0	0	0	0	0	0	0	0	0	0	0	0	0	0	0	0	0	0	0	0	0	0
741	2	2014-09-12	60-79	P	Guayama	1	0	0	0	0	0	0	1	0	0	0	1	0	0	0	0	0	0	0	0	0	0	1	1	1	1	0	0	0	0	0	0	0	0	0	0	0	0	0	0
742	1	2014-09-10	30-39	P	Guayama	1	1	1	1	1	0	0	1	0	0	0	1	1	0	0	0	1	0	0	0	0	1	1	1	0	1	1	0	0	0	0	1	0	0	0	1	0	0	0	1
743	1	2014-09-11	30-39	P	Guayama	1	1	0	0	0	0	0	1	0	0	0	0	1	0	0	0	0	0	0	0	0	1	1	0	0	0	0	0	0	0	0	0	0	0	0	1	0	0	0	0
744	2	2014-09-14	40-59	P	Guayama	1	1	1	0	0	0	0	0	0	0	0	0	1	1	0	1	1	1	0	0	1	1	1	1	1	1	0	0	0	0	1	0	0	0	0	1	1	0	1	1
745	2	2014-09-12	20-24	P	Guayama	1	1	0	0	1	1	0	1	0	0	1	1	1	0	0	0	1	0	0	0	0	1	1	1	1	1	1	0	1	0	0	0	0	0	0	1	0	0	1	1
746	2	2014-09-12	40-59	P	Guayama	1	0	0	1	0	0	0	0	0	0	1	1	0	0	0	0	0	0	0	0	0	1	1	1	1	1	0	0	0	0	0	0	0	0	0	1	0	0	0	1
747	1	2014-09-12	30-39	P	Guayama	1	0	1	1	0	0	0	0	0	0	1	1	1		0	0	0	1	0	0	1	1	1	1	1	1	1	0	0	0	0	0	0	0	0	1	1	0	1	1
748	2	2014-09-09	60-79	P	Ponce	1	1	1	0	0	0	0	0	0	0	0	0	1	0	0	0	1	1	0	1	0	1	1	1	0	1	1	0	0	0	0	0	0	0	0	1	0	0	0	0
749	1	2014-09-09	40-59	P	Ponce	1	1	1	1	1	1	0	1	0	0	1	1	1	1	0	0	1	1	0	1	0	1	1	1	1	1	1	0	0	0	0	1	1	0	0	1	1	0	1	1
750	1	2014-09-14	30-39	P	Guayama	1	0	1	1	0	0	0	0	0	0	0	1	1	1	1	0	0	0	0	0	0	1	1	1	0	1	1	0	0	0	0	0	1	0	0	0	1	0	0	0
751	2	2014-09-11	40-59	P	Guayama	1	0	0	1	0	0	0	0	0	0	0	1	0	0	1	0	0	0	0	0	0	0	1	1	0	0	0	0	0	0	0	0	0	0	0	1	0	0	0	1
752	1	2014-09-10	10-14	P	Guayama	1	0	0	0	0	0	0	0	0	0	0	0	0	0	0	0	0	0	0	0	0	0	0	0	0	0	1	0	0	0	0	0	0	0	0	1	0	0	0	0
753	1	2014-09-10	60-79	P	Ponce	0	1	0	0	0	1	0	0	0	0	0	1	0	0	0	0	0					1	1	1	0	1		0	0	0	0
754	2	2014-09-13	60-79	P	Guayama	1	0	1	0	0	0	0	0	0	0	0	0	1	0	1	0	1	1	0	1	0	1	0	1	1	0	0	0	0	0	0	0	0		0	0	0	0	0	0
755	1	2014-09-12	30-39	P	Guayama	1	1	1	0	0	1	0	0	0	0	1	1	0	1	0	0	0	0	0	0	0	1	1	1	0	1	0	0	0	0	0	0	0	0	0	1	0	0	0	0
756	1	2014-09-10	60-79	P	Guayama	1	1	1	1	0	0	0	0	0	0	1	1	1	0	0	0	1	1	0	0	1	1	1	1	1	0	1	0	0	0	0	0	0	0	0	1	0	0	0	1
757	1	2014-09-11	20-24	P	Ponce	1	1	1	0	1	0	0	0	0	0	1	1	1		0	0	0	0	0	0	1	1	1		0	1	1	0	0	0	0	0	0	0	0	1	0	0	0	0
758	1	2014-09-11	<1	P	Guayama	1	1	1	0	0	1	0	0	0	0	0	1	0	0	0	0	1	0	0	0	0	0	0	0	0	0	0	0	0	0	0	0	0	0	0	1	1	0	1	0	0	1	0	0
759	2	2014-09-12	40-59	P	Guayama	1	1	1	0	1	0	0	1	0	0	1	1	1	0	0	0	1	0	0	0	0	1	1	1	1	1	1	0	0	0	0	0	0	0	0	1	1	0	1	0
760	1	2014-09-14	40-59	P	Guayama		1	1	1	0	0	0	0	0	0	0	0	1	0	0	0	0	0	0	0	0	1	1	1	1	1	0	0	0	0	0	0	0	0	0	1	1	0	0	0
761	2	2014-09-11	<1	P	Guayama	1	1	1	1	1	1	0	1	0	1	0	1	1	1	1	1	1	1	1	0	0	1	1	1	1	1	1	0	0	0	0	0	0	0	1	1	1	0	1	0	0	1	1	1
762	2	2014-09-12	60-79	P	Guayama	1	0	1	1	0	0	1	0	0	0	1	0	1	1	0	1	1	1	0	1	0	0	0	1	1	1	1	0	0	0	0	0	0	1	1	1	1	0	0	1
763	2	2014-09-11	10-14	P	Ponce	1	1	1	1	1	1	0	0	0	0	1	1	1	0	1	0	1	1	1	1	0	1	1	1	1	1	1	0	1	0	0	1	0	0	1	1	1	0	0	1
764	2	2014-09-12	15-19	P	Ponce	0	1	1	0	1	1	0	0	0	0	0	1	1	0	0	0	0	1	0	0	0	1	1	1	1	1	1	0	0	0	0	1	0	0	0	1	0	0	0	1
765	1	2014-09-13	05-09	P	Guayama	1	0	0	0	0	1	0	0	0	0	0	0	1	0	0	0	1	0	1	0	0	1	0	1	0	0	1	0	0	0	0	0	0	0	0	1	0	0	0	0
766	2	2014-09-14	60-79	P	Guayama	1	1	1	0	0	0	0	0	0	0	1	1	1	0	0	0	0	0	0	1	0	1	1	1	1	1	1	0	0	0	1	0	0	0	0	1	1	0	0	1
767	2	2014-09-17	20-24	P	Guayama	1	1	1	1	1	1	0	1	0	0	1	1	1	0	0	0	1	1	0	1	1	1	1	1	0	0	1	0	0	0	0	0	0	0	0	1	0	0	0	1
768	1	2014-09-17	25-29	P	Guayama	1	0	0	0	0	0	0	0	0	0	0	0	0	0	0	0	1	0	0	0	0	1	1	1		1	1	0	0	0	0	0	0	0	0	1	0	0	0	0
769	1	2014-09-17	60-79	P	Guayama	1	1	0	0	0	0	0	0	0	0	0	0	1	0	0	0	1	0	0	0	0	1	1	1	0	1	0	0	0	0	0	0	0	0	0	0	0	0	0	0
770	1	2014-09-16	25-29	P	Guayama	1	1	1	1	0	0	0	0	0	0	1	1	1	1	1	1	1	1	1	0	0	1	1	1	0	1	1	0	0	0	0	1	0	0	0	1	0	0	0	1
771	2	2014-09-15	25-29	P	Guayama	1	1	1	1	0	0	0	0	0	0	0	1	1	0	0	1	1	1	1	1	1	1	1	0	0	0	0	0	0	0	0	1	0	0	0	1	0	0	0	1
772	2	2014-09-16	15-19	P	Guayama	1	1	1	0	1	1	0	1	0	0	1	1	1	0	0	0	0	0	0	1	0	1	1	1	0	1	1	0	0	0	0	0	0	0	1	1	1	0	1	1
773	2	2014-09-11	60-79	P	Guayama	0	1		0	0	1	0	1	0	0	0	0	0	0	1	0	0	0	0	0	0	1	1	1	1	0	1	0	0	0	0	0	0	0	0	1	0	0	0	0
774	1	2014-09-16	25-29	P	Guayama	1	1	1	1	1	1	0	0	0	0	1	1	1	0	0	0	0	0	0	0	0	1	1	1	0	1	0	0	0	0	0	0	0	0	0	1	0	0	0	0
775	1	2014-09-12	30-39	P	Guayama	1	1	0	0	0	0	0	0	0	0	0	0	0	0	0	0	0	0	0	0	0	1	1	1	0	0	0	0	0	0	0	0	0	0	0	1	0	0	0	0
776	1	2014-09-17	20-24	P	Guayama	1	1	0	1	0	0	0	0	0	0	0	0	1	0	0	0	1	0	0	0	0	1	1	0	0	1	0	0	0	0	0	1	0	0	0	1	0	0	0	0
777	2	2014-09-16	60-79	P	Guayama	1	1	1	1	0	0	0	0	0	0	0	0	1	0	0	0	0	0	0	0	0	1	1	1	0	1	1	0	0	0	0	0	0	0	0	1	0	0	0	1
778	1	2014-09-17	20-24	P	Guayama	1	0	1	0	1	0	0	0	0	0	1	0	1	0	0	1	0	0	0	0	0	1	1	1	0	0	0	0	0	0	0	0	0	0	1	0	0	0	0	1
779	1	2014-09-15	>=80	P	Guayama	1	1	1	0	0	0	0	0	0	0	0	0	1	0	0	0	1	1	0	0	1	1	1	1	1	1	1	0	0	0	0	0	0	0	0	1	0	0	0	1
780	2	2014-09-16	60-79	P	Guayama	1	1	1	0	0	0	0	0	0	0	1	1	1	0	0	0	1	1	0	0	0	1	1	1	1	1	1	0	0	0	0	1	0	0	0	1	0	0	0	1
781	2	2014-09-17	UNKNOWN	P	Guayama	1	1	1	0	0	1	0	0	0	0	1	1	1	0	1	1	1	0	0	1	0	1	1	1	0	1	1	0	0	0	0	1	0	0	0	1	0	0	0	0
782	1	2014-09-17	25-29	P	Guayama	1	1	1	0	1	1	0	0	0	0	0	1	1	0	0	0	0	0	0	0	0	1	1	1	0	1	0	0	0	0	0	0	0	1	0	1	0	0	0	1
783	2	2014-09-12	40-59	P	Guayama	1	1	0	0	0	0	0	0	0	0	0	0	0	0	0	0	0	0	0	0	0	1	1	1	0	0	0	0	0	0	0	0	0	0	0	0	0	0	0	0
784	2	2014-09-15	25-29	P	Guayama	1	1	1	1	1	0	0	1	0	0	1	1	1	0	0	1	1	1	1	1	1	1	1	1	1	1	1	0	0	0	0	0	0	0	1	1	1	0	1	1
785	1	2014-09-17	30-39	P	Guayama	1	1	1	1	0	0	0	0	0	0	0	1	1	0	0	0	1	1	0	1	0	1	1	1	1	1	0	0	0	0	0	1	0	0	0	1	0	0	0	0
787	2	2014-09-13	40-59	P	Guayama	1	1	1	0	1	0	0	1	0	0	1	1	1	1	0	1	1	1	0	0	1	1	1	1	1	1	1	0	0	0	0	1	0	0	0	1	1	0	1	1
788	1	2014-09-16	60-79	P	Guayama	1	0	0	0	1	0	0	0	0		1	1	1	1	1	0	1	0	0	0	0	1	1	1	0	1	1	0	0	0	0	0	0	1	0	1	1	1	1	0
789	2	2014-09-15	40-59	P	Guayama	1	1	1	1	1	1	1	1	0	0	1	1	1	1	1	0	1	1	0	0	0	1	1	1	1	1	1	0	0	0	0	0	0	0	1	1	0	0	0	0
790	1	2014-09-17	40-59	P	Guayama	1	0	1	1	0	0	0	0	0	0	1	1	1	0	0	0	0	0	0	0	1	1	1	1	1	1	1	0	0	0	0	0	0	0	0	1	1	0	1	1
791	2	2014-09-13	05-09	P	Ponce	1	0	0	0	1	1	0	0	0	0	0	0	1	0	0	0	0	1	0	1	0	1	0	1	1	1	0	0	0	0	0	0	0	0	1	0	0	0	0	0
792	2	2014-09-11	60-79	P	Guayama	1	1	1	0	0	0	0	0	0	0	0	0	0	0	0	0	0	0	0	0	0	1	1	1	0	1	0	0	0	0	0	0	0	0	0	0	1	0	0	0
793	2	2014-09-11	>=80	P	Guayama	1	1	0	0	0	0	0	0	0	0	0	0	1	0	0	1	1	1	0	1	0	1	1	1		1	0	0	0	0	0	0	0	0	0	1	1	0	1	1
794	2	2014-09-11	60-79	P	Guayama	1	0	0	0	0	0	0	0	0	0	0	0	1	0	0	0	0	0	0	0	0	1	1	1	0	0	0	0	0	0	0	0	0	0	0	0	0	0	0	0
795	1	2014-08-31	<1	P	Ponce	0	1		0	1	1	0	0	0	0		0		0	0		1		0		1				0			0	0	0	0	0	0	0				0	1		0	1	1	1
796	1	2014-09-10	30-39	P	Guayama	1	1	0	0	0	0	0	1	0	0	1	0	1	0	0	0	0	0	0	0	0	1	1	1	1	0		0	0	0	0	0	0	0	0	1	1	0	0	1
797	2	2014-09-11	60-79	P	Guayama	1	1	0	0	0	0	0	0	0	0	0	0	0	0	0	0	0	0	0	0	0	1	1	1	0	0	0	0	0	0	0	0	0	0	0	1	0	0	0	0
798	2	2014-09-12	20-24	P	Guayama	1	1	0	0	0	0	0	0	0	0	0	0	0	0	0	0	0	0	0	0		1	1	1	0	0	0	0	0	0	0	0	0	0	0	1	0	0	0	0
799	2	2014-09-13	40-59	P	Guayama	1	0	1		1	1	0	0	0	0	1	1	1	0	0	0	0	1	0	1	0	0	1	1	1	1	0	0	0	0	0	0	0	0	1	1	0	0	0	0
800	1	2014-09-12	30-39	P	Guayama	1	1	1	0	0	1	0	1	0	0	0	1	1	0	0	0	1	1	1	0	1	1	1	1	0	1	0	0	0	0	0	0	0	0	0	1	0	0	1	1
801	2	2014-09-14	15-19	P	Guayama	1	0	1	1	0	1	0	1	0	0	1	1	1	0	0	1	0	0	0	0	0	1	1	0	0	1	1	0	0	0	0	1	0	0	1	1	0	0	0	1
802	2	2014-09-08	>=80	P	Guayama	1	1	1	1	1	0	0	1	0	0	0	0	1	0	0	0	0	0	1	0	0	1	1	1	1	1	0	0	0	0	0	0	0	0	0	1	0	0	0	1
803	2	2014-09-17	60-79	P	Guayama	1	1	1	0	0	0	0	0	0	0	1	1	1	0	1	0	0	1	1	1	0	1	1	1	1	1	1	0	0	0	0	0	0	0	0	0	0	0	0	0
804	2	2014-09-19	40-59	P	Guayama	1	0	1		0	0	0	0	0	0	0	0	1	0	0	0	0	0	0	0	0	1	0	1	0	1	0	0	0	0	0	0	0	0	0	0	0	0	0	0
805	1	2014-09-09	60-79	P	Ponce	1	1	1	0	1	0	0	0	0	0	0	0	0	0	0	0	1	0	0	0	0	1	0	1	0	0	0	0	0	0	0	1	0	0	0	1	1	0	0	0
806	1	2014-09-12	05-09	P	Ponce	1	1	1	0	1	1	0	1	0	0	0	1	1	0	0	1	1	1	0	0	0	1	1	1	1	0	1	0	0	1	0	0	0	1	1	1	1	0	0	0
807	1	2014-09-13	15-19	P	Ponce	1	0	1	0	1	1	0	0	0	0	1	1	1	0	0	0	0	1	0	0	0	0	1	1	0	1	0	0	0	0	0	0	0	0	0	1	1	0	1	0
808	2	2014-09-13	01-04	P	Ponce	1	1	1	1	1	1	0	1	0	0	1	1	1	1	1	0	1	0	0	1	0	0	1	1	1	1	1	0	0	0	0	0	0	0	1	1	1	0	1	1
809	2	2014-09-14	40-59	P	Ponce	0	1	1	0	1	0	0	0	0	0	0	1	0	0	0	0	0	0	0	0	0	1	1	1	1	1	0	0	0	0	0	0	0	0	1	1	1	0	0	0
810	2	2014-09-13	15-19	P	Ponce	0	1	1	0	1	1	0	0	0	0	0	0	1	0	0	1	0	0	0	0	0	0	0	0	0	1	0	0	0	0	0	0	0	0	0	1	0	0	0	0
811	1	2014-09-14	10-14	P	Ponce	1	1	0	1	1	1	0	0	0	0	1	1	1	0	0	1	1	1	0	0	0	1	1	0	0	1	1	0	0	0	0	0	0	0	1	1	0	0	0	1
812	1	2014-09-14	40-59	P	Ponce	0	1	1	0	0	0	0	0	0	0	1	1	1	1	0	0	0	0	0	0	0	1	1	1	1	1	1	0	0	0	0	0	0	0	0	1	1	0	1	1
813	2	2014-09-14	25-29	P	Ponce	1		1	1	0	0	0	0	0	0	1	1	1	0	0	0	1	1	1	0	0	1	1	1	1	1	1	0	0	0	0	0	0	0	0	1	1	0	1	1
814	2	2014-09-14	01-04	P	Ponce	0	1	1	1	0	1	0	0	0	0	0	1	1	1	1	1	1	1	0	1	0	1	1	1	0	1	1	0	0	0	0	1	0	0	0	1	0	0	1	0
815	2	2014-09-16	40-59	P	Ponce	1	0	1	0	1	1	0	0	0	0	1	1	0	0	0	0	1	0	0	0	0	1	0	1	0	1	1	0	0	0	0	0	0	0	1	1	0	0	0	0
816	1	2014-09-15	05-09	P	Ponce	1	1	1	0	1	1	1	0	0	0	1	1	1		0	0	1	0	0	1	1	1	1	1	1	1	1	0	0	0	0	0	0	0	1	1	0	0		1
817	1	2014-09-14	40-59	P	Ponce	1		1	1	1	1	0	0	0	0	1	1	1	1	1	1	1		0	0	0	1	1	1	1	1	1	0	0	0	0	0	0	0	1	1	1	0		1
818	1	2014-09-14	05-09	P	Ponce	1		1	0	0	1	0	0	0	0	1	1	1	1	1	1	1	1	0	1	1	0	0	0	0	0	0	0	0	0	0	1	0	0	0	1	0	0	1	1
819	2	2014-09-15	05-09	P	Ponce	1	1	1	1	1	1	0	0	0	0	1	1	1	0	0	0	1	1	0	0	1	1	1	1	0	0	1	0	0	0	0	0	0	0	1	1	0	0	0	0
820	1	2014-09-17	30-39	P	Ponce	1	0	1	1	1	1	0	1	1	0	1	1	1	0	0	1	1	0	0	0	0	1	1	1	1	1	1	0	0	0	0	1	0	0	1	1	1	0	0	0
821	2	2014-09-13	15-19	P	Ponce	1	1	0	0	1		0	1	0	0	0	1	1	0	0	0	1	1	1	0	0	1	1	1	1	0		0	0	0	0	0	0	0	1	1	1	0	0	0
822	2	2014-09-13	05-09	P	Ponce	1	1	0	0	0	1	0	0	0	0	0	0	1	0	0	0	1	0	0	1	1	0	0	1		0	0	0	0	0	0	0	1	0	0	1	0	0	0	0
823	1	2014-09-13	15-19	P	Ponce	1	1	1	1	1	1	1	1	0	0	1	1	1	0	0	0	0	1	0	0	0	1	1	1	0	0	0	0	0	0	0	0	0	0	0	1	0	0	0	1
824	1	2014-09-17	60-79	P	Ponce	1	1	1	0	0	1	0	1	0	0	1	1	1	0	0	0	0	0	0	0	1	1	1	1	1	1	1	0	0	0	0	0	0	0	0	1	1	0	1	1
825	1	2014-09-16	<1	P	Ponce	1	1	0	0	1	1	0	0	0	0	1	1	0	1	1	1	1	1	0	0	1	0	0	0	0	0	0	0	0	0	0	0	0	0	0	1		0	1	0	0	1	0	0
826	1	2014-09-13	05-09	P	Ponce	1	1	1	1	1	1	0	0	0	0	0	1	1	0	0	0	1	0	0	0	0	1	1	1	0	1	1	0	0	0	0	0	0	0	1	1	0	0	0	0
827	1	2014-09-11	05-09	P	Ponce	1	0	1	0	1	1	0	0	0	0	0	1	0	0	0	0	1	1	0	1	0	1	1	1	0	0	0	0	0	0	0	0	0	0	1	1	0	0	0	0
828	1	2014-09-11	10-14	P	Ponce	1	1	1	1	1	1	1	0	1	1	1	1	1	0				1	1	1			1	1	1	1	1	0	0	0	0	0	0	0	0	1	1	0	1	1
829	2	2014-09-17	15-19	P	Ponce	1	0	1	0	1	1	0	1	0	0	1	1	1	0	0	0	1	0	0	0	0	1	1	1	1	1	1	0	0	0	0	0	0	0	1	1	0	0	0	1
830	2	2014-09-17	60-79	P	Ponce	1	1	1	0	0	1	0	1	0	0	1	1	1	0	0	0	0	1	0	0	0	1	1	1	1	1	1	0	0	0	0	0	0	0	0	1	0	0	1	1
831	2	2014-09-09	01-04	P	Ponce	1	1	0	1	1	1	0	1	0	0	1	1	1	0	1	1	1	1	1	1	1	1	1	1	1	0	0	0	0	0	0	1	0	0	0	1	0	0	1	0
832	1	2014-09-10	05-09	P	Ponce	1	0	1	1	1	1	0	1	0	0	0	0	1	0	0	0	1	0	0	0	0	1	1	1	1	1	1	0	0	0	0	0	0	0	1	1	0	0	0	0
833	2	2014-09-10	10-14	P	Ponce	1	0	1	1	1	1	0	1	0	0	0	0	1	0	0	0	1	0	0	0	0	1	1	1	1	1	1	0	0	0	0	1	0	0	1	1	0	0	1	0
834	1	2014-09-16	25-29	P	Ponce	1	0	1	0	0	0	0	0	0	0	1	1	1	0	0	0	1	0	0	0	0	1	1	1	0	1	0	0	0	0	0	0	0	0	0	1	0	0	0	0
835	2	2014-09-16	10-14	P	Ponce	1	1	1	0	1	1	0	0	0	0	1	1	1	0	0	0	1	0	0		0	0	0	1	0	0	0	0	0	0	0	0	0	0	0	1	0	0	1	0
836	1	2014-09-17	15-19	P	Ponce	1	0	1	0	1	1	0	0	0	0	1	1	1	0	0	0	0	0	0	0	0	1	1	1	0	1	0	0	1	0	0	0	0	0	1	1	1	0	0	1
837	1	2014-09-09	05-09	P	Ponce	1	0	1	0	1	1	0	1	0	1	0	0	1	0	0	0	1	1	1	1	0	1	1	1	1	1	1	0	0	0	0	1	0	1	1	1	0	0	1	1
838	2	2014-09-14	60-79	P	Ponce	1	1	1	0	0	0	0	0	0	0	1	0	1	0	1	0	1	1	0	0	0	1	1	1	0	1	1	0	0	0	0	1	0	0	0	1	1	0	0	1
839	2	2014-09-12	20-24	P	Ponce	1	1	1	0	0	0	0	1	0	0	1	0	1	0	0	0	1	0	0	0	0	1	1	1	0	1	1	0	0	0	0	0	0	0	0	1	0	0	0	1
840	1	2014-08-28	40-59	P	Ponce	1	0	1	1	0	0	0	1	0	0	1	1	1	0	0	0	1	1	0	1	0	1	1	1	0	1	1	0	0	0	0	0	0	0	0	1	1	0	1	1
841	2	2014-08-31	01-04	P	Ponce	1	1	0	0	1	0	0	0	0	0		0		1	0	0	0		0		1	1			0			0	0	0	0	0	0	0	1	1		0
842	1	2014-09-15	01-04	P	Ponce	1	0	0	0	0	1	0	0	0	0	0	0	0	0	0	0	0	0	0	0	0	1	1	1	1	0	0	0	0	0	0	0	0	0	0	0	0	0	0	0	1	0	0	0
843	2	2014-09-14	40-59	P	Ponce	1	1	1	0	0	0	0	0	0	0	1	0	1	0	0	0	1	0	0	0	0	1	0	1	1	1	0	0	0	0	0	0	0	0	0	1	1	0	1	1
844	1	2014-09-15	01-04	P	Ponce	1	0	0	0		0	0	0	0	0	0	0	0	0	0	0	1	0	0	0	0	0	0	0	0	0	0	0	0	0	0	0	0	0	1	1	0	0	1	0	0	1	0	0
845	1	2014-09-13	01-04	P	Ponce	0	1	1	1	0	0	0	0	0	0	0	0	0	1	1	1	1	0	0	1	1	0	0	0	0	0	0	0	0	0	0	0	0	0	0	1	0	0	0	1	1	0		0
846	2	2014-09-15	15-19	P	Ponce	1		1	0	1	1	0	0	0	0	1	1	1	0	0	0	0	0	0	0	0	1	1	1	0	1	1	0	0	0	0	1	0	0	1	1	1	0	0	1
847	2	2014-09-13	40-59	P	Ponce	0	1	1	1	1	1	0	1	1	0	1	1	1	1	1	1	1	1	1	1	0	1	1	1	1	1	1	0	0	0	0	1	0	0	1	1	1	0	1	1
848	2	2014-09-14	20-24	P	Ponce	0	1	0	0	1	1	0	1	0	0	0	0	1	0	0	0	0	1	0	0	0	1	1	1	0	1	1	0	0	0	0	0	0	0	1	1	1	0	0	0
849	2	2014-09-15	15-19	P	Ponce	1	0	0	0	1	1	1	1	0	0	0	0	1	0	0	0	1	1	0	0	1	1	1	1	1	0	0	0	0	1	0	0	0	0	1	1	1	0	1	0
850	1	2014-09-13	25-29	P	Ponce	0	1	1	1	1	1	0	0	0	0	1	0	1	1	1	0	0	0	0	1	0	1	1	1	1	1	1	0	1	0	0	0	0	0	1	1	1	0	1	1
851	2	2014-09-12	40-59	P	Ponce	1	1	0	0	0	1	0	0	0	0	0	0	1	1	0	1	0	0	0	0	1	1	0	0	0	1	0	0	0	0	0	0	0	0	0	1	1	0	0	1
852	1	2014-09-12	10-14	P	Ponce	1	1	1	0	1	1	0	0	0	0	0	1	0	0	1	0	1	1	0	1	1	1	1	0	0	0	0	0	0	0	0	1	0	0	1	1	0	0	0	1
853	2	2014-09-08	40-59	P	Ponce	1	1	1	0	1	1	0	1	0	0	1	1	1	0	0	0	1	1	0	0	0	1	1	1	0	1	0	0	0	0	0	0	0	0	1	0	1	0	1	0
854	2	2014-08-27	20-24	P	Ponce	0	1	0	1	1	1	0	1	0	0	0	1	1	0	0	0	1	1	1	1	1	1	1	1	1	1	1	0	0	0	0	0	0	0	1	1	0	0	0	1
855	1	2014-09-16	25-29	P	Ponce	1	1	1	0	1	1	0	1	0	0	1	1	1	0	0	0	1	1	0	0	1	1	1	1	1	1	1	0	0	0	0	0	0	0	1	1	0	0	0	1
857	2	2014-09-16	25-29	P	Guayama	1	1	1	1	0	0	0	1	0	0	0	0	1	0	0	0	0	1	1	0	0	1	1	1	0	1	1	0	0	0	0	0	0	0	0	1	0	0	0	1
858	1	2014-09-16	15-19	P	Ponce	1	0	1	0	1	1	0	1	1	0	1	1	1	0	0	1	1	1	0	1	0	1	1	1	1	1	1	0	0	0	0	1	0	0	1	1	1	0	1	1
859	2	2014-09-15	40-59	P	Ponce	1	0	1	0	0	1	0	1	0	0	0	1	1	0	0	0	0	0	0	0	0	1	1	1	1	0	1	0	0	0	0	1	0	0	0	1	0	0	0	0
860	2	2014-09-16	<1	P	Ponce	1	1	1	1	1	1	0	0	0	1	0	1		1	1	1	1		0		0				0			0	0	0	0	1	1	0	1	1		1			0	0	0	1
861	2	2014-09-17	01-04	P	Ponce	1	0	0	0	0	0	0	0	0	0	0	0	1	0	1	1	1	1	0	0	1	0	0	0	0	0	0	0	0	0	0	0	0	0	0	0	0	0	0	0
862	2	2014-09-17	20-24	P	Ponce	1	0	1	0	1	0	0	0	0	0	1	0	1	0	0	0	1	1	0			1	1	1	1	1	1	0	0	0	0	0	0	0	0	0	1	0	0	1
863	1	2014-09-17	<1	P	Ponce	1	0	0	0	0	0	0	0	0	0	0	0	0	1	1	0	1	1	0	0	0	0	0	0	0	0	0	0	0	0	0	0	0	0	0	1	0	0	0	0
864	1	2014-09-24	60-79	P	Guayama		1	0	0	0	0	0	0	0	0	0	0	1	0	0	1	0	0	0	0	0	1	1	1	0	0	1	0	0	0	0	0	0	0	0	1	0	0	0	0
865	2	2014-09-16	60-79	P	Guayama	1	1	0	0	0	0	0	1	0	0	0	1	1	0	1	0	1	1	0	1	0	1	1	1	0	1	1	0	0	0	0	0	0	0	0	1	1	0	1	0
866	2	2014-09-16	40-59	P	Guayama	1	0	0	0	0	0	0	0	0	0	0	0	0	0	1	0	0	0	0	0	0	1	1	1	0	1	0	0	0	0	0	0	0	0	0	1	0	0	1	0
867	1	2014-09-23	40-59	P	Guayama	1	1	1	0	0	0	0	0	0	0	0	1	1	0	0	0	1	0	0	0	0	1	1	1	0	1	0	0	0	0	0	0	0	0	0	1	0	0	0	0
868	2	2014-09-16	01-04	P	Ponce	1	0	0	0	0	0	0	0	0	0	0	0	0	0	0	1	1	0	0	0	0	0	0	0	0	0	0	0	0	0	0	0	0	0	0	0	0	0	0	0	0	1	1	0
869	2	2014-09-23	25-29	P	Guayama	1	0	1	0	1	1	1	1	0	0	1	1	1	0	0	0	0	1	0	0	0	1	1	1	0	1	1	0	0	0	0	0	0	0	1	1	1	0	1	1
870	1	2014-09-17	25-29	P	Ponce	1	1	1	0	0	1	0	0	0	0	1	1	1		0	1	0	1	0	0	1	1	1	1	0	1	0	1	0	0	0	0	0	1	0	1	0	0	0	0
871	2	2014-09-23	40-59	P	Guayama	1	0	1	0	0	0	0	0	0	0	1	1	1	1	1	0	0	1	0	0	0	1	1	1	0	1	1	0	0	0	0	0	0	0	0	1	0	0	1	1
872	1	2014-09-22	30-39	P	Guayama	0	1	1	1	1	1	0	0	0	0	1	0	1	0	0	0	1	1	0	1	0	1	1	1	1	1	1	0	0	0	0	0	0	0	0	1	1	0	1	1
873	2	2014-09-22	40-59	P	Guayama	1	1	1	0	1	0	0	0	0	0	0	0	1	0	0	0	1	1	0	0	0	1	1	1	1	1	1	0	0	0	0	0	0	0	0	1	0	0	0	1
874	1	2014-09-22	40-59	P	Guayama	1	1	1	0	0	0	0	0	0	0	1	1	1	0	0	0	1	1	0	0	0	1	1	1	1	1	0	0	0	0	0	0	0	0	0	1	1	0	1	1
875	2	2014-09-21	60-79	P	Guayama	1	1	1	1	0	1	0	0	0	0	0	0	1	0	0	0	1	1	1	1	0	1	1	1	1	1	1	0	0	0	0	0	0	0	0	1	1	0	1	1
876	2	2014-09-21	40-59	P	Guayama	1	0	0	0	0	0	0	1	0	0	1	0	1	0	0	0	1	1	0	0	0	1	1	1	0	1	1	0	0	0	0	0	0	0	0	1	0	0	0	1
877	2	2014-09-22	30-39	P	Guayama	0	1	1	1	1	1	0	1	0	0	1	1	1	0	0	0	0	1	0	0	0	1	1	1	0	0	1	0	0	0	0	0	0	0	0	1	1	0	1	0
878	2	2014-09-19	30-39	P	Guayama	1	1	1	0	1	1	0	1	0	0	0	1	1	1	0	1	1	0	0	1	1	1	1	1	1	1	1	0	0	0	0	0	0	0	1	1	0	0	1	1
879	2	2014-09-23	25-29	P	Guayama	1	1	1	0	1	0	0	0	0	0	1	1	1	0	0	1	1	1	0	1	1	1	1	1	1	1	0	0	0	0	0	0	0	0	1	1	1	0	0	1
880	2	2014-09-24	60-79	P	Guayama	1	1	1	0	0	0	0	0	0	0	0	0	1	0	0	0	1	1	0	0	0	1	1	1	0	0	1	0	0	0	0	0	0	0	0	1	1	0	0	1
881	2	2014-09-24	60-79	P	Guayama	1	1	1	0	0	1	0	0	0	0	0	1	0	0	1	0	1	0	0	0	0	1	1	1	1	0	1	0	0	0	0	0	0	0	0	1	0	0	0	1
882	1	2014-09-24	05-09	P	Guayama	1	1	1	0	1	1	0	0	0	0	0	1	0	0	0	1	1	1	1	1	0	1	0	1	0	0	0	0	0	0	0	0	0	0	0	1	0	0	1	0
883	1	2014-09-25	01-04	P	Guayama	1	0	0	1	1	0	0	0	0	0	0	1	0	0	0	0	1	1	0	0	0	0	0	1	0	0	0	0	0	0	0	0	0	0	0	1	0	0	0	0
884	2	2014-09-24	60-79	P	Guayama	1	1	1	0	0	0	0	0	0	0	0	0	0	0	0	0	0	0	0	1	1	1	1	1	0	1	0	0	0	0	0	0	0	0	0	1	0	0	0	0
885	2	2014-09-23	01-04	P	Guayama	1	1	1	0	0	1	0	0	0	1				1	0		1	0	0		0				0			0	0	0	0	0	0	0	0	1	0	0	0
886	1	2014-09-24	30-39	P	Guayama	1	0	1	0	0	0	0	0	0	0	0	0	1	0	1	0	0	0	0	0	0	1	1	1	0	0	0	0	0	0	0	0	0	0	0	0	0	0	0	0
887	2	2014-09-25	05-09	P	Guayama	1	0	1	1	0	0	0	1	0	0	0	0	0	0	1	1	0	0	0	0	0	1	1	1	0	0	0	0	0	0	0	1	0	0	0	0	0	0	0	0
888	1	2014-09-23	30-39	P	Guayama	1	0	1	0	1	1	0	0	0	0	1	1	1	0	0	0	1	1	0	0	0	1	1	1	0	1	0	0	0	0	0	0	0	0	0	1	0	0	0	0
889	2	2014-09-22	60-79	P	Guayama	1	1	1	1	0	0	0	0	0	0	1	1	0	1	0	0	1	1	0	0	0	1	1	1	0	1	0	0	0	0	0	0	0	0	0	1	1	0	1	0
890	2	2014-09-16	60-79	P	Guayama	1	0	1	0	0	1	0	1	0	0	0	0	1	0	0	1	1	1	0	0	0	1	1	1	0	0	1	0	0	0	0	0	0	1	1	1	0	0	0	1
891	2	2014-09-19	40-59	P	Guayama	1	1	1	1	1	1	0	1	0	0	1	1	1	0	0	0	1	0	0	0	0	1	1	1	1	1	1	0	0	0	0	1	0	0	0	1	0	0	0	1
892	1	2014-09-15	<1	P	Ponce	1	1	1	1	1	1	0	0	0	0	0	0		0	1		1		0		0							0	1	0	0	0	0	0	1	1		0			1	0	0	0
893	1	2014-09-20	>=80	P	Ponce	1	0	1	0	0	1	0	0	0	0	1	1	0	1	1	1	1	1	1	1	0	0	0	1	1	1	0	0	0	0	0	0	0	0	1	1	1	0	1	0
894	1	2014-09-18	10-14	P	Ponce	1	0	0	1	1	0	0	1	0	0	0	0	0	1	0	0	1	1	0	0	0	1	1	1	0	1	0	0	0	0	0	0	0	0	1	1	0	0	0	0
895	1	2014-09-19	15-19	P	Ponce	1	1	1	0	1	1	0	0	0	0	1	1	1	1	0	0	0	0	0	0	0	1	1	1	1	1	1	0	0	0	0	0	0	0	0	1	1	0	1	1
896	1	2014-09-19	25-29	P	Ponce	1	1	1	0	0	0	0	0	0	0	1	1	1	0	0	0	1	1	1	0	0	1	1	1	0	1	1	0	1	0	0	0	0	0	0	1	1	0	1	1
897	1	2014-09-18	01-04	P	Ponce	1	1	1	0	1	1	0	0	0	0	1	1	0	1	1	0	0	0	0	1	1	1	1	1	0	0	1	0	0	0	0	0	0	0	0	1	0	0	1	0	0	1	0	0
898	1	2014-09-17	01-04	P	Ponce	1	1	1	1	1	1	0	1	0	0	0	1	1	1	1	0	1	1	0	1	0	1	1	1	0	0	0	0	0	0	0	0	0	0	1	1	0	0	0	0
899	1	2014-09-17	40-59	P	Ponce	1	1	1	0	0	0	0	0	0	0	0	0	1	0	0	1	0	0	0	0	0	1	1	1	1	1	1	0	0	0	0	1	0	0	0	1	1	0	1	0
900	2	2014-09-20	01-04	P	Ponce	1	0	0	0	1	0	0	0	0	0	0	0	1	1	0	0	0	0	0	0	0	0	0	0	0	0	0	0	0	0	0	0	0	0	1	0	0	0	0	0
901	1	2014-09-20	01-04	P	Ponce	1	0	1	0	0	1	0	0	0	0	0	1	0	1	0	0	0	1	1	1	0	1	1	1	0	0	1	0	0	0	0	0	0	0	0	1	0	0	1	0
902	1	2014-09-19	01-04	P	Ponce	1	1	1	1	1	1	1	0	0	0	0	1	0	1	1	1	1	1	0	0	0	1	1	1	0	1	1	0	0	0	0	0	0	0	1	1	1	0	1	0
903	2	2014-09-19	30-39	P	Ponce	1	1	1	0	1	1	0	0	0	0	0	1	1	0	0	0	1	1	1	1	1	1	1	1	1	1	1	0	0	0	0	1	0	0	1	1	0	0	0	1
904	1	2014-09-17	01-04	P	Ponce	1	1	0	0	1	1	0	0	0	0	0	0	1	1	0	0	0	0	0	0	0	0	0	0	0	0	0	0	0	0	0	0	0	0	0	1	0	0	0
905	1	2014-09-18	60-79	P	Ponce	1	0	1	1	0	1	0	0	0	0	0	0	0	0	0	0	0	0	0	0	0	0	0	0	1	0	0	0	0	0	0	0	0	0	0	0	1	0	0	0
906	1	2014-09-19	15-19	P	Ponce	1	1	1		1	1	0	1	0	0	1	1	1	0	0	1	1	1	0	0	0	1	1	1	1	1	1	0	0	0	0	0	0	0	1	1	0	0	0	1
907	2	2014-09-20	10-14	P	Ponce	1	1	1	0	1	1	0	0	0	0	1	1	1	0	1	0	0	0	0	0	0	1	1	1	0	0	1	0	0	0	0	0	0	0	0	1	0	0	1	0
908	1	2014-09-18	01-04	P	Ponce	1	0	0	0	1	1	0	1	0	0	1	1		1	0	1	1		0		0	1			0			0	0	0	0	0	0	0	1	1		0			0	1	0	0
909	1	2014-09-20	15-19	P	Ponce	1	1	1	0	1	1	1	0	0	0	1	0	1	0	0	0	0	0	0	0	0	1	1	1	1	1	1	0	0	0	0	0	0	0	1	1	0	0	0	1
910	2	2014-09-20	01-04	P	Ponce	1	1	1	0	0	1	0	1	0	0	0	1	1	1	0	0	1	0	0	0	0	1	1	1	1	0	1	0	0	0	0	0	0	0	1	1	1	0	1	0
911	2	2014-09-21	05-09	P	Ponce	1	0	1	1	1	1		1	0	0	1	1	1	1	0	0	1	1	1	1	0	1	1	1	1	1	1	0	0	0	0	0	0	0	1	1	0	0	1	0
912	2	2014-09-19	40-59	P	Ponce	1	1	1	0	0	1	0	0	0	0	1	1	1	1	1	1	1	0	0	1	0	1	1	1	1	1	1	0	1	0	0	0	0	0	0	1	1	0	1	1
913	1	2014-09-21	01-04	P	Ponce	1	1	1	1	1	1	1	1	0	0	0	1	1	1	1	0	1	0	0	0	1	1	1	1	1	1	1	0	0	0	0	0	0	0	1	1	1	0	1	0	0	1	1	1
914	1	2014-09-17	40-59	P	Ponce	0	1	1	0	0	0	0	0	0	0	0	0	1	0	0	0	0	0	0	0	0	1	1	1	1	1	1	0	0	0	0	0	0	0	0	1	0	0	1	0
915	2	2014-09-20	60-79	P	Ponce	1	1	1	0	0	1	0	0	0	0	0	1	0	0	0	0		0	0	0	1	1	1	1	1	1	1	0	0	0	0	0	0	0	0	1	0	0	0	0
916	1	2014-09-21	01-04	P	Ponce	1	0	0	0	1	1	0	0	0	0	1	1	0	0	0	1	1	0	0	0	0	0	0	0	1	0	0	0	0	0	0	0	0	0	0	1	0	0	1	0
917	2	2014-09-20	05-09	P	Ponce	1	1	1	0	1	1	0	1	0	0	1	1	0	0	0	0	1	1	1	1	0	1	1	1	0	1	1	0	0	0	0	0	0	0	1	1	1	0	1	0
918	2	2014-09-20	01-04	P	Ponce	1	1	1	0	1	1	0	0	0	0	0	1	0	0	0	1	1	0	0	0	0	1	1	1	0	0	1	0	0	0	0	0	0	0	0	1	0	0	1	0
919	1	2014-09-21	10-14	P	Ponce	1	0	0	0	0	0	0	0	0	0	0	0	1	1	1	0	0	1	0	1	0	0	0	0	0	0	0	0	0	0	0	0	0	0	0	0	0	0	1	0
920	1	2014-09-19	01-04	P	Ponce	1	0	0	0	1	1	0	0	0	0	1	1	0	1	1	1	1	1	1	1	1	0	0	0	0	0	0	0	0	0	0	0	0	0	0	1	0	0	1	0
921	1	2014-09-18	30-39	P	Ponce	1	1	1	1	1	1	0	1	0	0	0	0	1	0	0	0	1	0	0	0	0	0	0	0	0	0	0	0	0	0	0	0	0	0	1	1	1	0	0	0
922	2	2014-09-18	01-04	P	Ponce	1	1	1	0	1	1	0	1	0	0	1	1	0	1	1	0	1	1	1	1	0	1	1	1	1	0	1	0	0	0	0	0	0	0	0	1	0	0	1	0
923	2	2014-09-19	20-24	P	Ponce	1	1	1	0	1	1	0	1	0	0	1	1	1	0	0	0	1	1	1	1	0	1	1	1	1	1	1	0	0	0	0	0	0	0	0	1	1	0	1	1
924	1	2014-09-19	15-19	P	Ponce	1	0	1	0	1	1	0	0	0	0	1	1	1	1	1	1	0	1	0	0	0	1	1	1	0	1	1	0	0	0	0	0	0	0	1	1	1	0	1	1
925	1	2014-09-19	10-14	P	Ponce	1	1	1	1	1	0	0	1	0	1	1	1	1	1	1	0	1	1	0	1	0	0	0	1	0	0	0	0	0	0	0	0	0	0	0	1	0	0	0	0
926	2	2014-09-20	05-09	P	Ponce	1	0	0	0	1	1	0	1	0	0	0	0	1	0	1	0	1	0	0	0	0	1	0	1	0	0	0	0	0	0	0	0	0	0	0	1	0	0	0	0
927	1	2014-09-19	05-09	P	Ponce	1	1	1	0	0	1	0	0	0	0	1	1	1	0	0	0	0	1	1	1	0	0	1	1	0	0	1	0	0	0	0	0	0	0	0	1	1	0	0	1
928	2	2014-09-16	15-19	P	Ponce	1	1	1	0	1	0	0	1	0	0	1	0	1	0	0	1	0	1	0	0	1	1	1	1	1	0	0	0	0	0	0	0	0	0	1	1	0	0	0	1
929	2	2014-09-19	20-24	P	Ponce	1	0	0	0	1	0	0	1	0	0	1	1	1	0	0	0	1	0	0	0	0	1	1	1	0	1	0	0	0	0	0	0	0	0	1	1	0	0	1	0
930	2	2014-09-19	40-59	P	Ponce	1	0	0	0	0	0	0	0	0	0	0	0	1	0	0	0	0	0	0	0	0	1	1	0	0	0	0	0	0	0	0	0	0	0	0	1	0	0	0	0
931	2	2014-09-19	40-59	P	Ponce	1	1	0	0	0	0	0	0	0	0	1	0	1	0	0	0	0	1	0	0	0	1	1	1	1	0	0	0	0	0	0	1	0	0	0	1	0	0	0	0
932	2	2014-09-18	25-29	P	Guayama	1	0	1	0	0	0	0	0	0	0	1	0	1	1	0	1	0	0	0	0	0	1	1	1	0	1	1	0	0	0	0	0	0	0	0	1	0	0	0	0
933	2	2014-09-18	60-79	P	Guayama	1	1	1	0	0	0	0	0	0	0	1	1	1	0	0	0	1	0	0	0	0	1	1	1	0	1	1	0	0	0	0	0	0	0	0	0	0	0	0	1
934	1	2014-09-10	40-59	P	Guayama	1	0	0	0	0	0	0	0	0	0	0	0	0	0	0	0	0	0	0	0	0	0	0	1	1	1	0	0	0	0	0	0	0	0	0	0	0	0	0	0
935	2	2014-09-18	30-39	P	Guayama	1	1	1	0	1	0	0	1	0	0	1	1	1	0	0	0	1	1	0	1	0	1	1	1	1	1	0	0	0	0	0	1	1	1	0	1	0	0	0	0
936	1	2014-09-22	40-59	P	Guayama	1	0	1	1	0	0	0	1	0	0	1	1	1	0	1	0	0	1	1	0	0	1	1	1	0	1	0	0	0	0	0	1	0	0	0	1	1	0	0	1
937	2	2014-09-22	30-39	P	Guayama	1	0	0	0	0	0	0	0	0	0	1	0	1	0	0	0	0	1	0	0	0	1	1	1	0	0	1	0	0	0	0	0	0	0	0	1	1	0	0	1
938	2	2014-09-19	20-24	P	Guayama	1	1	1	0	1	1	0	1	0	0	1	1	0	0	0	0	1	1	0	1	0	1	1	1	0	1	0	0	0	0	0	1	0	0	1	1	0	0	0	1
939	2	2014-09-19	40-59	P	Guayama	1	1	1	1		0	0	0	0		1	1	1	0	0	1	1	1	0	1	0	1	1	1	0	1	1	0	0	0	0	0	0	0	0	1	0	1	1	1
940	1	2014-09-21	40-59	P	Guayama	1	1	1	0	0	0	0	0	0	0	1	1	1	0	0	0	0	0	0	0	0	1	1	1	0	0	0	0	0	0	0	0	0	0	0	0	0	0	0	0
941	2	2014-09-22	30-39	P	Guayama	1	0	1	0	0	0	0	0	0	0	1	1	1	0	0	0	0	1	0	0	0	1	1	1	1	1	1	0	0	0	0	0	0	0	0	1	1	0	1	1
942	1	2014-09-20	30-39	P	Guayama	1	1	1	0	0	0	0	1	0	0	1	1	1	0	0	0	1	1	1	1	0	1	1	1	1	1	1	0	0	0	0	0	0	0	0	1	0	0	0	1
943	1	2014-09-05	60-79	P	Ponce		1	1	0	0	1	0	0	0	0	0	0	0	0	0	0	1	0	0	0	0	1	0	1	0	0	1	0	0	0	0	0	0	0	1	1	0	0	0	0
944	2	2014-09-09	60-79	P	Ponce	1	0	1	1	1	0	0	1	0	0	1	0	1	0	0	0	1	1	1	1	1	1	1	1	1	1	1	0	0	0	0	0	0	1	1	1	1	0	0	1
945	1	2014-09-20	<1	P	Ponce	1	1	1	1	1	1	0	0	0	0	0	0	0	0	1	0	1	0	0	0	0	0	0	1	1	0	0	0	0	0	0	0	0	0	1	1	0	0	0	0	0	1	0	1
947	1	2014-09-23	01-04	P	Ponce	1		0	1	1	1	0	0	0	0	0	1	0	1	0	0	1	0	0	0	0	1	1	1	0	0	1	0	0	0	0	0	0	0	1	1	0	0		0
948	2	2014-09-23	15-19	P	Ponce	1	1	1	0	1	1	0	1	0	0	1	0	1	1	0	0	1	1	0	0	1	1	1	1	0	1	1	0	0	0	0	0	0	0	1	1	0	0	0	1
949	2	2014-09-21	60-79	P	Ponce	0	1	1	0	1	1	0	1	0	0	1	1	1	1	0	0	1	1	0	1	1	1	1	1	1	1	1	0	0	0	0	0	1	0	0	1	0	0	1	0
950	2	2014-09-23	30-39	P	Ponce	1	1	0		1	1	0	0	0	0	1	1	1	0	0	0	1	1	0	1	0	1	1	1	1	1	1	0	0	0	0	0	0	0	0	1	0	0	0	0
951	2	2014-09-23	20-24	P	Ponce	1	0	1	1	1	0	0	0	0	0	0	0	0	1	0	0	0	1	1	0	0	1	1	1	0	1	1	0	0	0	0	0	0	0	1	1	1	0	0	0
952	1	2014-09-22	20-24	P	Ponce	1	1	0	1	0		0	0	0	0	0		1	0	0	0	0	0	1	1	1	1	1	1	1	0	0	0	0	0	0	0	0	0	0	0	0	0	0	0
953	2	2014-09-23	20-24	P	Ponce	1	1	0	0	1	1	0	0	0	0	0	0	1	1	0	0	0	1	0	0	0	1	1	1	0	1	1	0	0	0	0	0	0	0	0	1	0	0	0	1
954	1	2014-09-23	05-09	P	Ponce	1	0	0	1	1	1	0	1	0		1	1	1	0	1	1	1	0	0	0		0	0	0	0	0	0	0	0	0	0	0	0	0	1	1	0	0	1	1
955	2	2014-09-22	01-04	P	Ponce	1	1	0	0	0	0	1	0	0	0	0	0	0	1	1	0	0			1	0	0	0	0	0	0	0	0	0	0	0	0	0	0	0	0	0	0	0	0
956	2	2014-09-23	15-19	P	Ponce	0	1	1	1		0	1	0	0	0	0	0	1	0	0							1	1	1	1	1	1	0	1	0	0	1	1	0	1	0	0	0	1	0
957	2	2014-09-22	20-24	P	Ponce	1	1	1	1	1	1	0	1	0	1	1	1	1	1	0	0	1	1	0	0	0	1	1	1	1	1	1	0	0	0	0	0	0	0	1	1	1	0	1	1
958	1	2014-09-20	60-79	P	Ponce	1	0	1	1	1	1	0	0	0	0	0	0	0	0	0	0	1	1	0	0	0	1	1	1		0	0	0	0	0	0	0	0	0	1	1	1	0	1	0
959	1	2014-09-23	60-79	P	Ponce	0	1	1	1	1	1	0	0	0	0	0	1	1	0	1	0	1	1	0	1	1	1	1	1	0	0	0	0	0	0	0	1	0	1	1	1	1	0		1
960	1	2014-09-23	15-19	P	Ponce	1	1	1	0	1	1	0	0	0	0	0	0	0	0	0	0	1	0	0	1	0	0	0	0	0	0	0	0	0	0	0	0	0	0	0	1	0	0	0	1
961	2	2014-09-24	25-29	P	Ponce	1	1	1	1	1	1	0	0	0	0	1	1	1	0	0	0	1	1	1	1	0	1	1	1	0	1	1	0	0	0	0	0	0	0	1	1	1	0	0	0
962	1	2014-09-23	60-79	P	Ponce	0	1	1	1	1	1	0	1	0	0	0	1	1	0	0	0	1	1	0	1	1	1	1	1	1	0	1	0	0	0	0	0	0	1	1	1	1	0	0	0
963	1	2014-09-24	40-59	P	Ponce	1		1	1	1	1	0	1	0	0	1	1	1	0	0	0	0	0	0	1	0	1	1	1	1	1	1	0	0	0	0	0	0	0	1	1	1	0	1	1
964	2	2014-09-24	60-79	P	Ponce	0	1	1	0	0	1	1	1	0	0	1	1	1	0	1	0	1	1	0	0	0	1	1	1	1	1	1	0	0	0	0	0	0	0	0	1	1	0		1
965	2	2014-09-24	15-19	P	Ponce	1	0	1	0	1	1	0	0	0	0	1	1	1	0	0	0	0	0	0	0	0	1	1	1	1	1	1	0	0	0	0	0	0	0	1	1	0	0	1	1
966	2	2014-09-24	60-79	P	Ponce	1	1	1	0	0	0	0	0	0	0	0	0	0	0	0	0	0	0	0	0	0	1	1	1	0	1	1	0	0	0	0	0	0	0	0	1	0	0	1	0
967	1	2014-09-24	60-79	P	Ponce	1	1	1	0	1	1	0	0	0	0	0	1	0	0	1	0	1		1	1	1	1	1	1	1	1	1	0	0	0	0	0	0	0	1	1	0	0	0	0
968	2	2014-09-23	15-19	P	Ponce	1	1	1	0	0	1	0	0	0	0	0	0	1	0	0	0	1	0	0	0	0	1	1	1	0	0	1	0	0	0	0	0	0	0	0	1	0	0	0	0
969	2	2014-09-23	10-14	P	Ponce	1	1	1	1	1	1	0	1	0	0	1	1	1	0	1	1	1	1	0	0	1	1	1	1	1	1	1	0	0	0	0	0	0	0	1	1	0	0	0	0
970	1	2014-09-22	40-59	P	Ponce	1	1	1	0	0	1	0	0	0	0	1	1	1	0	0	0	1	0	0	1	1	0	0	0	0	0	0	0	0	0	0	0	0	0	0	1	0	0	0	0
971	2	2014-09-24	15-19	P	Ponce	1	1	1	0	1	1	0	0	0	0	1	0	1	0	0	0	1	1	1	1	0	1	1	1	1	1	1	0	0	0	0	0	0	0	1	1	0	0	1	0
972	2	2014-09-24	20-24	P	Ponce	1	1	1	1	1	1	0	1	0	0	1	1	1	1	0	1	0	1	0	1	0	1	1	1	1	1	1	0	0	0	0	0	0	0	1	1	1	0	1	1
973	1	2014-09-25	15-19	P	Ponce	1	1	1	0	1	0	0	1	0	0	1	1	1	0	0	1	1	1	0	0	1	1	1	1	1	1	1	0	0	0	0	0	0	0	0	1	1	0	0	1
974	2	2014-09-25	40-59	P	Ponce	1	1											1					1				1	1	1	1	1	1									1				1
975	2	2014-09-24	60-79	P	Ponce	1	1		1	0	0	0	1	1	0	0	0	1	0	0	0	0	1	0	0	0	1	1	1	1	1	1	0	0	0	0	0	0	0	1	1	0	0	0	1
976	1	2014-09-26	01-04	P	Ponce	1	1	1	1	1	1	0	0	0	0	0	1	0	1	1	1	1	1	1	1	0	1	1	1	1	0	1	0	0	0	0	0	0	0	1	1	0	0	0	0	0	1	1	1
977	2	2014-09-25	30-39	P	Ponce	1	1	1	0	0	1	0	1	0	0		1	1	0	0	0	1	1	0	1	1	1	1	1	1	1	1	0	0	0	0	0	0	0	0	1	0	0	0	0
978	2	2014-09-29	30-39	P	Ponce	1		1	1	1	1	0	1	0	0	1	1	1	1	0	0	1	1	0	1	0	1	1	1	1	1	1	0	0	0	0	0	0	1	1	1	1	0	0	1
979	2	2014-09-27	60-79	P	Ponce	1	1	1	1	1	1	0	0	0	0	0	0	1	0	0	1	1	1	0	1	0	1	1	1	1	1	1	0	0	0	0	0	0	0	1	1	0	0	0	0
980	1	2014-09-29	60-79	P	Ponce	1	1	1	0	0	1	0	0	0	0	0	0	1	0	1	0	1	1	0	0	0	1	1	1	1	1	1	0	0	0	0	0	0	0	0	1	0	0	0	1
981	1	2014-09-21	01-04	P	Ponce	1	1	1	0	1	1	0	0	0	0	0	1	0	0	1	0	1	0	0	0	0	1	0	1	0	0	0	0	0	0	0	0	0	0	1	1	0	0	0	0
982	1	2014-09-21	05-09	P	Ponce	1		0		1	1	0	0	0	0	0	1	0	0	0	0	0	0	0	0	0	1	1	1	0	0	0	0	0	0	0	0	0	0	1	1	0	0	0	0
983	2	2014-09-20	<1	P	Ponce	1	1	1	0	1	1	0	0	0	0	0	0	0	1	0	0	0	0	0	0	0	1	1	1	0	0	0	0	0	0	0	0	0	0	1	1	1	0
984	1	2014-09-19	40-59	P	Ponce	1	1	1	1	1	1	1	0	0	1	1	1	1	1	1	0	1	0	0	0	0	1	1	1	1	1	1	0	0	0	0	1	0	0	1	1	1	0	1	1
985	1	2014-09-19	05-09	P	Ponce	1	1	1	0	1	1	0	0	0	0		1	1	1	1	0	1	0	0	0	0	1	1	1	0	0	1	0	0	0	0	0	0	0	1	1	0	0	0	1
986	2	2014-09-11	01-04	P	Ponce	1	1	1	0	1	1	0	1	0	0	0	1	0	0	0	0	1	1	0	0	0	1	1	1	1	0	1	0	0	0	0	0	0	0	1	1	0	0	0	0
987	2	2014-09-13	<1	P	Ponce	1	0	0	0	1	1	0	0	0	0		0		0	0		1	0	0		0	1	1	1	1			0	0	0	0	0	0	0	1	1		1			0	1	1	1
988	1	2014-09-17	10-14	P	Ponce	1	0	1	0	1	1	0	0	0	0	0	0	1	0	0	0	0	1	0	0	0	1	1	1	0	0	0	0	0	0	0	0	0	0	0	1	0	0	0	1
989	1	2014-09-16	15-19	P	Ponce	0	1	0	0	1	1	0	0	0	0	1	0	1	0	0	0	1	1	0	1	0	1	1	0	0	1	1	0	0	0	0	0	0	0	1	1	0	0	0	0
990	2	2014-09-19	20-24	P	Ponce	0	1	1	1	1	1	0	1	0	0	0	1	1	0	0	0	1	1	0	1	0	1	1	1	1	1	1	0	0	0	0	0	0	0	1	1	1	0	0	1
991	1	2014-09-22	40-59	P	Ponce	1	0	1	1	1	1	0	0	0	0	0	1	1	1	0	0	0	0	0	0	0	1	1	1	1	1	1	0	0	0	0	0	0	0	1	1	0	0	0	0
992	2	2014-09-23	40-59	P	Ponce	1	0	1	0	0	1	0	0	0	0	1	1	1	0	0	1	1	0	0	1	0	1	1	1	1	1	1	0	0	0	1	1	0	0	0	1	1	0	1	1
993	1	2014-09-22	20-24	P	Ponce	0	1	0	0	0	1	0	0	0	0	1	1	1	0	0	0	0	0	0	0	0	0	0	0	0	0	0	0	0	0	0	0	0	0	0	0	0	0	0	0
994	1	2014-09-22	30-39	P	Ponce	1		1	0	1	0	0	0	0	0	0	1	1	0	0	0	0	0	0	0	0	0	0	1	1	1	0	0	0	0	0	0	0	0	0	1	0	0	0	0
995	2	2014-09-30	40-59	P	Ponce	1	0		1				1	0		0		1									1	1	1	1	0	1
996	1	2014-09-22	01-04	P	Ponce	1	1	1	1	1	1	0	0	0	0	0	1	1	1	0	0	1	1	0	1	0	1	1	1	0	1	1	0	0	0	0	0	0	0	1	1	0	0	1	1
997	1	2014-09-14	10-14	P	Ponce	1	1	0	0	1	1	0	0	0	0	0	0	1	0	0	0	1	0	0	0	0	1	1	1	0	1	1	0	0	0	0	0	0	0	1	1	0	0	1	1
998	1	2014-09-13	05-09	P	Ponce	1	1	1	0	0	0	0	0	0	0	0	1	1	0	1	0	1	1	1	1	1	1	0	0	0	0	0	0	0	0	0	0	0	0	0	1	0	0	1	0
999	2	2014-09-12	<1	P	Ponce	1	1	1	0	0	0	0		0	0		0		0	0		1		0		1				0			0	0	0	0	0	0	0	0	0		0			1	1	0	0
1000	2	2014-09-13	01-04	P	Ponce	1	1	1	1	0	0	0	1	0	0	0	0	0	1	1	0	1	0	0	0	0				0			0	0	0	0	0	0	0	0	0	0	1	1	0
1001	1	2014-09-20	05-09	P	Ponce	1	0	1	0	1	1	0	1	0	0	1	1	1	0	1	1	1	0	0	1	0	1	1	1	1		1	0	0	0	0	0	0		0	1	0	0	0	1
1002	2	2014-09-19	01-04	P	Ponce	1	1	1	1	1	1	0	1	0	0		0		0	0	0	1	0	0		0					1		0	0	0	0	0	0	0	0	1	0	1			0	1	1	0
1003	1	2014-09-14	40-59	P	Ponce	1	1	1	1	1	1	0	0	0	0	1	1	1	1	0	0	1	1	0	1	1	1	1	1	0	1	1	0	0	0	0	0	0	0	1	1	1	1	1	1
1004	2	2014-09-25	40-59	P	Ponce	1	1	1	0	1	0	0	0	0	0	0	0	1	0	0	0	0	1	1	0	0	1	1	1	1	1	1	0	0	0	0	0	0	0	1	1	0	0	1	1
1005	2	2014-09-26	40-59	P	Ponce	1	0	0	0	1	1	0	1	0	0	0	1	0	0	0	0	0	0	0	0	0	1	1	1	1	1	1	0	0	0	0	0	0	0	1	1	1	0	0	0
1006	2	2014-09-23	40-59	P	Ponce		1	1	1	1	1	0	1	0	0	1	1	1	0	0	0	1	1	0	1	1	1	1	1	1	1	1	0	0	0	0	1	0	0	1	1
1007	2	2014-09-16	15-19	P	Ponce		1	1	1	0	0	0	0	0	0	1	0	1	0	0	0	1	0	0	0	0	1	1	1	0	0	0	0	0	0	0	1	0	0		1	1	0		1
1008	2	2014-09-19	40-59	P	Ponce	0	1	0	1	1	1	0	1	0	0	1	0	1	0	0	0	0	0	0	0	0	1	1	1	1	1	0	0	0	0	0	1	0	0	1	1	0	0	0	0
1009	1	2014-09-23	40-59	P	Ponce	1	1	1	1	1	1	0	1	0	0	1	1	1	0	0	1	1	1	0	0	0	1	1	1	1	1	1	1	1	0	0	0	0	0	1	1	0	0	1	0
1010	1	2014-09-18	01-04	P	Ponce	1	1	1	0	0	0	0	0	0	0	0	0	1	1	1	0	0	1	0	1	1	1	1	0	0	0	0	0	0	0	0	0	0	0	0	0	1	0	0	0
1011	2	2014-09-26	30-39	P	Ponce	0	1	0	1	1	1	0	1	1	0	1	1	1	0	0	0	1	0	0	0	0	1	1	1	1	0	1	0	0	0	0	0	0	1	1	1	0	0	1	1
1012	2	2014-09-26	10-14	P	Ponce	1	0	1	0	1	1	0	1	0	1	1	1	1	0	0	0	1	1	0	1	0	1	1	1	0	1	1	0	0	0	0	1	0	0	1	1	1	0	1	1
1013	2	2014-09-24	60-79	P	Ponce	1	1	1	0	0	1	0	0	0	0	0	1	1	1	1	1	1	1	0	1	0	1	1	1	0	1	1	0	0	0	0	0	0	0	0	1	0	0	0	0
1014	2	2014-09-24	25-29	P	Ponce	1	0	1	1	1	1	0	0	0	0	0	0	1	0	0	0	1	0	0	0	0	1	1	1	1	0	1	0	0	0	0	1	0	0	0	1	1	0	1	0
1015	1	2014-09-26	01-04	P	Ponce	1	1	1	0	1	1	0	0	0	0	0	0	0	0	0	1	1	1	1	0	0	1	1	1	1	0	0	0	0	0	0	0	0	0	1	1	1	0	1	0
1016	2	2014-10-11	40-59	P	Guayama	1	1	1	1	0	0	0	1	0	0	1	1	1	0	0	1	1	1	0	1	1	1	1	1	1	1	0	0	0	0	1	1	0	1	1	1	1	0	1	1
1017	2	2014-10-16	20-24	P	Guayama	1	1	1	0	1	0	1	1	0	0	1	1	1	0	0	0	0	1	0	1	0	1	1	1	1	1	1	0	0	0	0	0	0	0	0	1	1	0	0	0
1018	1	2014-10-08	60-79	P	Guayama	1	0	1	1	0	1	0	1	0	0	1	1	1	0	1	1	1	1	0	1	1	1	1	1	1	1	1	0	0	0	0	1	1	1	1	1	1	0	1	1
1019	2	2014-10-02	30-39	P	Guayama	1	1	1	0	1	1	0	1	0	0	1	1	1	1	1	1	1	1	1	1	1	1	1	1	1	1	1	0	1	0	0	1	1	1	1	1	0	0	1	1
1020	2	2014-10-16	20-24	P	Guayama	0	1	1	0	1	1	0	1	0	0	1	1	1	1	1	0	1	0	0	0	0	1	1	1	0	1	1	0	0	0	0	0	0	0	0	1	0	0	0	0
1021	2	2014-10-08	40-59	P	Guayama	1	0	1		1	1	0	0	0	0	1	1	1	0	1	0	0	1	1	1	1	1	1	1	1	1	1	0	0	0	0	1	0	1	0	1	1	0		0
1022	2	2014-10-11	40-59	P	Guayama	1	0	0	0	0	0	0	0	0	0	0	1	1	0	0	0	0	0	0	0	0	1	1	1	1	1	0	0	0	0	0	0	0	0	0	1	0	0	0	0
1023	1	2014-10-20	40-59	P	Guayama	1		1	0	0	1	0	0	0	0	1	0	1		0	0	1	0	0	0	0	1	1	1	0	1	1	0	0	0		0	0	0	0	1	0	0	0	0
1024	1	2014-11-01	<1	P	Ponce	1	1	1	0	1	1	0		0	0		1		1	1		0	0	0		1							0	0	0	0	0	0	0	1	1	0	0	1		0	1	1	0
1025	2	2014-10-31	20-24	P	Ponce	1	0	0	0	1	1	0	0	0	0	1	0	0	0	0	0	0	1	0	0	0	0	1	1	1	1	0		0	0	0	0	0	0	1	0	1	0	0	0
1026	2	2014-11-01	30-39	P	Ponce	1	1	1	1	1	0	0	1	0	0	1	1	1	0	1	0	1	1	1	1	0	1	1	1	1	1	1	0	0	0	0	0	0	1	1	1	1	0	1	1
1027	2	2014-11-03	30-39	P	Ponce	1	0	1	0	1	1	0	1	0	0	1	1	0	0	1	1	0	0	0	0	0	1	1	1	0	1	1	0	0	0	0	0	0	0	1	1	0	0	1	0
1028	1	2014-11-02	30-39	P	Ponce	1	1	1	1	1	1	0	0	1	0	0	1	1	1	1	1	0	1	0	0	0	1	1	1	1	1	1	0	0	0	0	0	0	0	0	1	1	1	0	1
1029	1	2014-10-16	05-09	P	Ponce	1	1	1	0	1	1	0	1	0	0	1	1	0	1	0	0	0	0	0	0	0	1	1	1	1	0	1	0	0	0	0	0	0	0	1	1	0	0	1	1
1030	1	2014-10-24	01-04	P	Ponce	1	1	1	0	1	1	0	1	0	0	0	1	1	0	0	1	1	1	0	0	0	1	1	1	0	0	1	0	0	0	0	0	0	0	0	1	0	0	1	0
1032	2	2014-09-25	20-24	P	Guayama	1	0	1	0	0	0	0	0	0	0	0	0	1	0	0	0	0	0	0	0	0	1	1	1	0	0	0	0	0	0	0	0	0	0	0	0	0	0	0	0
1033	2	2014-09-24	25-29	P	Guayama	1	1	0	0	0	0	0	0	0	0	0	0	0	0	0	0	0	0	0	0	0	1	1	1	0	1	0	0	0	0	0	0	0	0	0	0	0	0	0	0
1034	1	2014-09-25	>=80	P	Guayama	1	0	0	0	0	0	0	0	0	0	0	0	0	0	0	0	0	0	0	0	0	1	1	1	0	1	0	0	0	0	0	0	0	0	0	0	0	0	0	0
1035	2	2014-09-25	40-59	P	Guayama	1	0	0	0	0	0	0	0	0	0	0	0	1	0	0	0	0	0	1	0	0	1	1	1	0	0	0	0	0	0	0	0	0	0	0	0	0	0	0	0
1036	2	2014-09-24	01-04	P	Guayama	0	1	0	0	1	0	0	0	0	0	0	0	0	0	0	0	0	0	0	0	0	0	0	0	0	0	0	0	0	0	0	0	0	0	0	0	0	0	0	0
1037	1	2014-09-23	20-24	P	Guayama	1	0	1	0	1	0	0	0	0	0	0	1	1	0	0	0	1	1	0	1	0	1	1	1	0	1	1	0	0	0	0	1	0	0	1	1	1	0	0	1
1038	2	2014-09-24	<1	P	Guayama	1	0	1	1	1	1								0			0		1									0	0	0	0	0	0	0	0			0
1039	1	2014-09-23	01-04	P	Guayama	1	1	0	0	0	0	0	0	0	0	0	0	0	0	0	0	0	0	1	0	0	0	0	0	0	0	0	0	0	0	0	0	0	0	0	0	0	0	0	0
1040	1	2014-09-22	30-39	P	Guayama	1	1	1	0	0	0	0	0	0	0	1	1	1	0	0	0	1	1	0	1	1	1	1	1	0	1	1	0	0	0	0	0	0	0	0	0	1	0	0	1
1041	2	2014-09-23	60-79	P	Guayama	1	1	0	1	0	1	0	1	0	0	1	1	1	0	1	0	1	1	0	0	0	1	1	1	1	1	1	0	0	0	0	0	0	0	0	1	0	0	0	0
1042	1	2014-11-03	<1	P	Ponce	1	0	1	0	1	1	0	0	0	0		0		1	0		0	0	0		1	1	1	1	1			0	0	0	0	0	0	0	0	0	1	0	1		0	1	0	1
1043	1	2014-11-02	20-24	P	Ponce	0	1	1	0	1	0	0	1	0	0	1	1	1	1	1	0	0	1	1	0	1	0	0	1	0	1	0	0	0	1	0	0	0	0	0	1	0	0	0	1
1044	1	2014-11-04	05-09	P	Ponce	1	1	1	1	1	1	0	0	0	0	1	1	1	0	0	0	1	1	1	1	1	1	1	1	1	1	1	0	0	0	0	0	0	0	1	1	0	0	1	0
1045	2	2014-11-04	25-29	P	Ponce	1	1	1	0	0	0	0	0	0	0	1	1	1	1	1	1	0	0	0	0	0	1	1	0	0	1	0	0	0	0	0	0	0	0	0	1	1	0	0	1
1047	1	2014-09-23	05-09	P	Guayama	1	1	0	0	1	0	0	0	0	0	0	0	1	0	0	0	0	0	0	0	0	1	1	1	0	0	0	0	0	0	0	0	0	0	0	0	0	0	0	0
1048	2	2014-09-12	15-19	P	Guayama	1	1	0	0	0	0	0	0	0	0	0	0	0	0	0	0	0	0	0	0	0	1	1	1		1	1	0	0	0	0	0	0	0	0	1	0	0	0	0
1049	1	2014-09-18	05-09	P	Guayama	1	0	1	0	0	0	0	0	0	0	0	0	0	1	0	0	1	0	0	0	0	0	1		0	0	0	0	0	0	0		0	0	0	1	0	0	0	0
1050	2	2014-09-16	15-19	P	Guayama	1	0	0	0	0	0	0	0	0	0	0	0	0	0	0	1	0	0	0	0	0	1	1	1	0	0	0	0	0	0	0	0	0	0	0	0	0	0	0	0
1051	2	2014-09-16	>=80	P	Guayama	1	0	0	0	0	0	0	0	0	0	0	0	0	0	0	0	0	0	0	0	0	1	1	1	0	1	0	0	0	0	0	0	0	0	0	1	0	0	0	0
1052	1	2014-09-16	40-59	P	Guayama	1	0	1	0	0	0	0	0	0	0	1	1	1	0	1	0	1	1	0	0	1	1	1	1	1	1	1	0	0	0	0	0	1	0	0	1	0	0	0	1
1053	2	2014-09-16	20-24	P	Guayama	1	1	0	0	0	0	0	0	0	0	0	0	1	0	0	0	0	1	0	0	0	1	1	1	0	1	0	0	0	0	0	0	0	0	0	1	0	0	0	1
1054	2	2014-09-18	40-59	P	Guayama	1	1	1	1	0	0	0	0	0	0	0	0	1	1	0	0	1	1	0	0	0	0	0	0	1	1	1	0	0	0	0	1	0	0	0	1	1	0	0	1
1055	1	2014-09-19	40-59	P	Guayama	1	1	0	0	1	0	0	0	0	0	0	0	0	0	0	0	0	1	0	0	0	1	1	1	0	1	0	0	0	0	0	0	0	0	0	1	0	0	0	1
1056	1	2014-09-15	60-79	P	Guayama	1	1	0	0	0	0	0	0	0	0	0	0	1	0	0	0	0	0	0	0	0	1	1	1	0	0	0	0	0	0	0	0	0	0	0	1	0	0	0	1
1057	2	2014-09-29	60-79	P	Guayama	1	0	1	1	0	0	0	0	0	0	0	0	1	0	1	0	1	1	0	1	0	1	1	1	1	0	1	0		0	0	0	0		0	1	0	0	0	0
1058	2	2014-09-18	20-24	P	Guayama	1	1	0	0	0	0	0	0	0	0	0	0	0	0	0	0	0	0	0	0	0	1	1	1	0	0	0	0	0	0	0	0	0	0	0	0	0	0	0	0
1059	2	2014-09-23	10-14	P	Guayama	0	1	0	0	0	0	0	0	0	0	0	0	1	0	0	0	0	0	0	0	0	0	0	1	0	0	0	0	0	0	0	0	0	0	0	0	0	0	0	0
1060	1	2014-09-23	30-39	P	Guayama	1	1	0	0	0	0	0	0	0	0	0	0	0	0	0	0	0	0	0	0	0	1	1	1	0	0	0	0	0	0	0	0	0	0	0	0	0	0	0	0
1061	2	2014-09-23	30-39	P	Guayama	1	1	0	0	0	0	0	0	0	0	0	0	1	0	0	0	0	0	0	0	0	1	1	1	0	0	0	0	0	0	0	0	0	0	0	0	0	0	0	0
1062	1	2014-09-24	25-29	P	Guayama	1	1	0	0	0	0	0	0	0	0	0	0	0	0	0	0	0	0	0	0	0	1	1	1	0	0	0	0	0	0	0	0	0	0	0	0	0	0	0	0
1063	2	2014-09-23	30-39	P	Guayama	1	0	1	0	1	0	1	1	0	0	0	1	1	0	0	0	1	1	0	0	0	1	1	1	0	1	0	0	0	0	0	0	0	0	0	1	1	0	0	1
1064	1	2014-10-28	40-59	P	Guayama	1	1	1	0	1	0	0	0	0	0	0	0	1	1	0	0	0	1	0	0	0	1	1	1	1	1	1	0	0	0	0	0	0	0	0	1	1	0	0	1
1065	2	2014-10-28	60-79	P	Guayama	1	1	1	1	0	0	0	0	0	0	0	0	1	1	0	0	1	1	0	1	1	1	1	1	0	1	1	0	0	0	0	0	0	1	0	1	1	0	1	1
1066	2	2014-10-28	40-59	P	Guayama	1	1	1	0	1	1	0	0	0	0	1	1	1	0	1	1	1	0	0	0	0	1	1	1	1	1	1	0	0	0	0	0	0	0	1	1	1	0	1	1
1067	2	2014-10-24	01-04	P	Guayama	1	0	0	0	1	1	0	0	0	0	0	0	0	1	0	0	1	0	0	0	0	1	1	1	0	1	1	0	0	0	0	0	0	0	1	1	0	0	1	0	0	1	0	0
1068	2	2014-10-25	60-79	P	Guayama	1	1	1	0	0	0	0	1	0	0	0	0	1	0	0	0	0	0	0	0	0	1	1	1	1	1	0	0	0	0	0	0	0	0	0	0	0	0	0	0
1069	2	2014-10-27	20-24	P	Guayama	1	1	1	0	1	1	1	0	0	0	1	1	1	0	0	0	1	1	0	1	1	1	1	1	1	1	1	0	0	0	0	1	0	0	0	1	0	0	0	1
1070	1	2014-10-14	10-14	P	Ponce	1	0	1	0	1	0	0	0	0	0	0	0	1	0	0	0	0	0	0	0	0	0	0	1	1	1	0	0	0	0	0	0	0	0	0	1	0	0	0	0
1071	1	2014-10-09	<1	P	Ponce	1	1	1	1	0	1	1		0	0		1		0	1		1	1	1		1				0			0	0	0	0	0	0	1	0	1	0	0	1		0	1	1	0
1072	2	2014-10-12	15-19	P	Ponce	1	1	1	1	1	1	0	1	0	0	1	1	1	1	0	0	1	1	0	0	0	1	1	1	1	1	1	0	0	0	0	0	0	0	1	1	1	0	1	1
1073	2	2014-10-15	05-09	P	Ponce	1	0	1	1	1	1	0	1	0	0	0	0	1	1	1	1	1	1	0	1	0	1	1	1	0	0	1	0	0	0	0	0	0	0	1	1	0	0	1	1
1074	2	2014-10-14	30-39	P	Ponce	0	1	0	0	1	0	0	1	0	0	0	0	0	0	0	0	0	0	0	0	0	1	1	1	0	1	1	0	0	0	0	0	0	0	0	1	1	0	0	0
1075	2	2014-10-15	01-04	P	Ponce	1	0	1	0	1	1	0	0	0	0	1	1	0	1	1	0	1	0	0	0	0	0	0	1	1	0	0	0	0	0	0	0	0	0	1	1	0	0	0	0
1076	2	2014-10-14	10-14	P	Ponce	1	0	1	0	0	1	0	0	0	0	1	1	1	1	0	0	0	0	0	0	0	1	1	1	0	1	1	0	0	0	0	0	0	0	0	1	0	0	0	1
1077	1	2014-10-14	10-14	P	Ponce	1	1	1	1	1	1	0	0	0	0	1	1	1	0	0	1	1	1	1	1		1	1	1	0	1	1	0	0	0	0	0	0	0	0	1	0	0	0	1
1078	1	2014-10-15	<1	P	Ponce	1	0	1	0	1	1	0	0	0	0	0	1	0	1	0	0	0	0	0	0	0	0	0	0	0	0	0	0	0	0	0	0	0	0	0	1	0	0	1	0	0	1	1	0
1079	1	2014-10-05	01-04	P	Ponce	1	1	1	1	1	1	0	1	0	0	0	1	1	1	1	1	1	0	0	1	0	1	1	1	0	0	1	0	0	0	0	0	0	0	1	1	0	0	0	0
1080	2	2014-10-06	20-24	P	Ponce	1	0	1	1	1	0	0	1	0	0	1	1	1	0	0	0	0	0	0	0	0	1	1	1	1	1	1	0	0	0	0	1	0	0	1	0	0	0	0	0
1081	1	2014-10-04	60-79	P	Ponce	1	1	0	0	0	0	0	1	1	1	1	1	1		0	0	0	0	0	0	0	1	1	1	1	1	1	0	0	0	0	0	0	0	0	1	0	0	0	0
1082	2	2014-10-04	60-79	P	Ponce	1	1	1	1	1	1	1	1	0	1	1	1	1	0	0	0	1	0	0	1	0	1	1	1	1	1	1	0	1	0	0	0	0	0	1	1	1	0	1	1
1083	1	2014-10-07	10-14	P	Ponce	1	1	1	0	0	1	0	0	0	0	0	1	1	1	0	0	1	1	1	1	0	1	1	1	1	1	1	0	0	0	0	0	0	0	1	1	0	0	1	0
1085	2	2014-10-09	10-14	P	Ponce	1	0	0	0	1	1	0	1	0	0	1	1	0	0	0	0	1	0	0	0	0	1	1	1	0	1	0	0	0	0	0	0	0	0	1	1	0	0	0	1
1086	1	2014-10-03	05-09	P	Ponce	1	0	0	0	1	0	0	0	0	0	0	1	1	0								1	1	1	1	0	0	0	0	0	0	0	0	0	1	1	0	0	1	0
1087	2	2014-10-27	<1	P	Ponce	1	1	0	0	1	1	0	0	0	0	0	0	0	0	0	0	0	0	0	0	0	0	0	0	1	0	0	0	0	0	0	0	0	0	0	1	0	0	1	0	1	1	0	1
1088	2	2014-10-27	05-09	P	Ponce	1		1	1	1	1	0	1	0	0	1	1	1	1	1	1	1	1	1	0	1	1	1	1	1	1	1	0	0	1	0	1	0	0	1	1	0	0	1	1
1089	2	2014-10-26	<1	P	Ponce	1	1	1	1	0	0	0		0	0		1		1	1	0	1	1	0		0							0	0	0	0	1	0	1	0	1	0	0	1		1	1	1	0
1090	2	2014-10-25	25-29	P	Ponce	0	1	1	1	0	0	0	0	0	0	1	1	1	0	0	0	1	1	1	0	0	1	1	1	1	1	1	0	0	0	0	0	0	0	0	1	1	0	0	1
1091	2	2014-10-22	20-24	P	Ponce	1	1	1	1	1	1	0	1	0	0	0	0	1	0	1	1	1	0	0	1	1	1	1	1	1	1	0	0	0	0	0	0	0	0	0	1	0	0	1	0
1092	1	2014-10-25	60-79	P	Ponce	1	0	1	1	1	0	0	0	0	0	0	1	1	0	0	0	0	0	0	0	0	1	1	1	0	0	1	0	0	0	0	0	0	1	1	1	1	0	0	1
1093	2	2014-10-17	01-04	P	Ponce	1	0	0	0	1	0	0	0	0	0	0	0	1	0	0	1	1	0	0	1	0	1	1	1	0	0	0	0	0	0	0	0	0	0	1	1	0	0	0	0
1094	2	2014-10-16	40-59	P	Ponce	1	1	1	0	1	0	0	0	0	0	0	0	0	0	0	0	1	0	0	0	0	1	1	1	0	1	1	0	0	0	1	0	0	0	1	1	0	0	0	0
1095	2	2014-10-22	01-04	P	Ponce	1	0	1	1	1	1	0	1	0	0	0	1	0	0	0	0	1	1	0	1	0	1	1	1	1	0	1	0	0	0	0	0	0	0	1	1	0	0	1	0
1097	1	2014-10-25	60-79	P	Ponce	1	1	1	1	1	0	0	1	0	0	0	0	0	0	0	0	0	1	0	1	0	1	0	0	0	0	0	0	0	0	0	1	0	0	1	1	0	0	0	0
1098	2	2014-10-15	25-29	P	Ponce	1		1		1	1	0	0	0	0	1	0	0	0	0	0	1	1	1	0	1	1	1	1	0	1	1	0	0	0	0	0	0	0	0	1	0	0		1
1099	2	2014-10-15	40-59	P	Ponce	1	0	1	1	1	0	0	1	0	0	1	1	1	1	0	0	1	1	0	0	1	1	1	1	1	1	1	0	0	0	0	0	0	0	1	1	1	0	0	1
1100	1	2014-10-15	10-14	P	Ponce	1	1	0	1	1	0	0	0	0	0	0	1	1	0	0	0	1	1	1	1	1			1	0			1	0	0	0	1	0	0	1	1	1	0	0	1
1101	1	2014-10-15	10-14	P	Ponce	1		1	1	0	0	0	0	0	0	1	0	0	0	0	0	1	1	0	1	0	1	1	1	1	1	1	0	0	0	0	1	0	0	0	1	0	0	0	1
1102	1	2014-10-16	01-04	P	Ponce	1	0	0	0	1	1	0	1	0	0	0	1	0	1	0	0	0	0	1	0	0	0	0	0	0	0	0	0	0	0	0	0	0	0	0	0	0	0	0	0	0	0	0	0
1103	2	2014-10-08	20-24	P	Ponce	1	1	1	0	1	0	0	1	0	0	1	0	1		0	0	1	1		1	0	1	1	1	1	1	1	0	0		0				1
1104	1	2014-10-07	05-09	P	Ponce	1	1	1	0	1	1	0	1	0	0	1	1	1	0	1	1	1	1	0	0	0	1	1	1	1	1	1	0	0	0	0	0	0	0	1	1	0	0	1	0
1105	2	2014-10-12	25-29	P	Ponce	0	1	1	0	1	0	0	1	0	0	0	0	1	0	0	0	1	0	0	0	0	1	1	1	0	1	0	0	0	0	0	0	0	0	1	1	0	0	0	1
1106	1	2014-10-16	<1	P	Ponce	1	1	0	0	0	0	0	0	0	0	0	0	0	1	1	0	0	0	0	0	1	0	0	0	0	0	0	0	0	0	0	0	0	0	0	0	0	0	0	0	1	1	0	0
1107	2	2014-10-16	01-04	P	Ponce	1	0	1	0	1	1	0	0	0	0	0	0	0	0	0	0	0	0	0	0	0	0	0	0	0	0	0	0	0	0	0	0	0	0	0	0	0	0	0	0	1	0	0	0
1108	2	2014-10-15	01-04	P	Ponce	1	1	0	1	1	0	0	0	0	0	0	1	0	1	0	0	0	0	0	0	0	0	0	0	0	0	0	0	0	0	0	0	0	0	1	1	0	0	1	0	0	0	1	0
1109	2	2014-10-16	20-24	P	Ponce	1	1	1	0	1	1	0	0	0	0	1	1	1	0	0	0	1	1	0	0	0	1	1	1	0	1	1	0	0	0	0	0	0	0	1	1	0	0	0	1
1110	2	2014-10-13	60-79	P	Ponce	0	1	0	0	1	1	0	0	0	0	0		1		0	0	1	1	1	0	0			1	1	0	1	0	0	0	1	0	0	0	1	1	1	0	0	0
1111	1	2014-09-25	05-09	P	Guayama	1	0	0	0	1	0	0	0	0	0	0	0	1	0	0	0	1	1	0	0	0	1	0	0	0	1	0	0	0	0	0	0	0	0	1	0	0	0	0	0
1112	2	2014-09-25	30-39	P	Guayama	1	0	0	0	1	0	0	1	0	0	0	0	1	0	0	0	0	0	0	0	0	1	1	1	0	0	0	0	0	0	0	0	0	0	0	0	0	0	0	0
1114	2	2014-09-25	05-09	P	Guayama	1	1	1	0	1	1	0	0	0	0	0	0	0	0	1	0	0	0	0	1	0	1	1	1	0	0	0	0	0	0	0	0	0	0	0	0	0	0	0	0
1115	1	2014-09-26	20-24	P	Guayama	1	1	0	0	0	0	0	0	0	0	0	0	1	0	0	0	0	0	0	0	0	1	1	1	0	0	0	0	0	0	0	0	0	0	0	1	0	0	0	1
1116	1	2014-09-24	05-09	P	Guayama	1	1	0	0	0	0	0	0	0	0	0	0	1	0	0	0	0	0	0	0	0	1	1	1	0	0	0	0	0	0	0	0	0	0	0	0	0	0	0	0
1117	1	2014-09-25	05-09	P	Guayama	1	0	0	0	1	1	0	0	0	0	0	0	0	0	0	0	0	0	0	0	0	1	0	0	0	0	0	0	0	0	0	0	0	0	0	0	0	0	0	0
1118	2	2014-09-26	60-79	P	Guayama	1	1	0	0	0	0	0	0	0	0	0	0	0	0	0	0	0	0	0	1	0	1	1	1	0	1	0	0	0	0	0	0	0	0	0	1	0	0	0	0
1119	2	2014-09-25	30-39	P	Guayama	1	1	1	0	1	1	0	0	0		1	1	1	0	0	0	1	1	0	1	0		1	1	0	1	0	0	0	0	0	0	0	0		1	1	0	0	1
1120	1	2014-09-23	15-19	P	Guayama	1	1	1	0	0	0	0	0	0	0	1	1	1	0	0	0	0	1	0	0	0	1	1	1	0	0	0	0	0	0	0	0	0	0	0	0	0	0	0	0
1121	1	2014-09-24	60-79	P	Guayama	1	0	0	1	1	1	0	1	0	0	0	0	1	0	1	0	0	1	0	1	0	1	1	1	1	1	1	0	0	0	0	0	0	0	0	1	1	0	0	0
1122	2	2014-09-26	40-59	P	Guayama	1	0	0	0	0	0	0	0	0	0	0	0	0	0	0	0	0	0	0	0	0	1	1	1	0	0	0	0	0	0	0	0	0	0	0	1	0	0	0	0
1123	2	2014-09-24	60-79	P	Guayama	1	1	0	0	0	0	0	0	0	0	0	0	0	0	0	0	0	0	0	0	0	1	1	1	0	0	0	0	0	0	0	0	0	0	0	0	0	0	0	0
1124	1	2014-09-24	05-09	P	Guayama	1	1	0	0	0	0	0	0	0	0	0	0	0	0	0	0	0	0	0	0	0	1	1	1	0	0	0	0	0	0	0	0	0	0	0	0	0	0	0	0
1125	2	2014-09-22	40-59	P	Guayama	1	1	1	1	1	1	0	1	0	0	1	1	1	0	0	0	1	1	0	1	0	1	1	1	0	1	1	0	0	0	0	0	0	0	0	1	0	0	0	1
1127	2	2014-09-26	01-04	P	Guayama	1	0	0	0	1	0	0	0	0	0		0		1	1		0		0		0	1			0			0	0	0	0	0	0	0	0	0		0
1128	1	2014-09-24	30-39	P	Guayama	0	1	1	1	0	0	0	1	0	0	1	0	1	0	0	0	1	0	0	1	0	1	1	1	0	0	0	0	0	0	0	0	0		0	1	1	0	1	1
1129	1	2014-09-25	05-09	P	Guayama	1	1	1	0	1	1	0	0	0	0	0	0	1	0	0	0	0	0	0	1	0	0	0	0	0	0	0	0	0	0	0	0	0	0	0	1	0	0	0	0
1130	1	2014-09-25	05-09	P	Guayama	1	0	0	0	1	1	0	1	0	0	1	0	1	0	0	0	1	1	0	1	0	1	1	0	1	0	0	0	0	0	0	0	0	0	0	1	0	0	1	1
1131	2	2014-09-26	20-24	P	Guayama	0	1	0	0	1	0	0	1	0	0	1	0	1	0	1	0	0	1	0	0	0	1	1	1	0	1	1	0	0	0	0	0	0	0	0	1	1	0	0	1
1132	1	2014-09-26	25-29	P	Guayama	1	1	0	0	0	0	0	0	0	0	1	1	1	0	0	0	0	0	0	0	0	1	1	1	0	1	0	0	0	0	0	0	0	0	1	1	0	0	0	0
1133	1	2014-09-27	25-29	P	Guayama	1	1	0	1	0	1	0	0	0	0	0	0	1	0	1	1	0	0	0	0	0	1	1	1	1	0	0	0	0	0	0	0	0	0	0	0	0	0	0	0
1134	2	2014-09-26	40-59	P	Guayama	1		1	0	0	0	0	0	0	0	0	0	1	0	0	1	1	0	0	1	0	0	1	1	1	1	0	0	0	0	0	0	0	0	0		0	0	0	0
1135	1	2014-09-30	25-29	P	Guayama	1	1	1	0	1	0	0	0	0	0	1	1	1	0	1	1	0	0	0	1	0	1	1	1	0	1	1	0	0	0	0	0	0	0	0	0	0	0	0	0
1136	1	2014-10-01	30-39	P	Guayama	1	0	1	0	1	0	0	0	0	0	1	1	1	0	0	1	0	0	0	0	0	1	1	1	0	1	0	0	0	0	0	0	0	0	1	1	0	0	0	1
1137	1	2014-09-30	05-09	P	Guayama	1	1	1	1	1	1	0	1	0	0	0	1	1	1	0	0	1	0	0	0	1	1	1	1	0	0	0	0	0	0	0	0	0	0		1	0	0	0	1
1138	2	2014-09-30	>=80	P	Guayama	1	0	1	0	0	0	0	0	0	0	1	1	1	0	0	0	0	0	0	0	0	1	1	1	0	1	1	0	0	0	0	1	0	0	0	1	1	0	0	1
1139	2	2014-09-26	10-14	P	Guayama	1	1	0	0	1	1	0	1	0	0	0	1	0	0	1	0	1	1	0	0	0	1	1	1	1	0	0	0	0	0	0	0	0	0	1	0	0	0	1	0
1140	2	2014-09-24	20-24	P	Guayama	0	1	1	0	1	1	0	1	0	0	1	1	1	0	0	1	0	0	0	0	0	1	1	1	1	1	1	0	1	0	0	1	0	0	0	1	0	0	0	0
1141	2	2014-09-27	30-39	P	Guayama	1	1	1	1	0	1	0	1	0	0	1	1	1	1	0	0	1	1	0	0	0	1	1	1	1	1	1	0	0	0	0	1	0	0	1	1	0	0	0	1
1142	1	2014-09-29	05-09	P	Guayama	1	1	1	0	1	1	0	0	0	0	0	1	0	0	0	1	1	1	1	0	0	1	1	1	0	0	1	0	0	0	0	0	0	0	1	0	0	0	0	1
1143	2	2014-09-26	25-29	P	Guayama	1	1	1	1	1	1	0	1	0	1	1	0	1	1	0	1	1	1	1	1	1	1	1	1	1	1	1	0	0	0	0	1	0	0	1	1	1	0	1	1
1144	1	2014-09-25	05-09	P	Guayama	1	0	1	1	1	0	0	0	0	0	0	0	1	0	0	0	0	0	0	1	0	1	1	1	0	0	1	0	0	0	0	1	0	0	1	1	1	0	0	0
1145	1	2014-09-25	10-14	P	Guayama	1	1	1	0	0	1	0	0	0	0	1	1	1	0	0	0	0	0	0	0	0	1	1	1	0	1	1	0	0	0	0	0	0	0	0	1	0	0	0	1
1146	1	2014-09-18	01-04	P	Guayama	1	0	0	0	1	0	0	0	0	0	0	0	0	0	0	0	0	0	0	0	0	0	0	0	0	0	0	0	0	0	0	0	0	0	0	0	0	0	0	0
1147	1	2014-09-18	01-04	P	Guayama	1	0	0	0	0	0	0	0	0	0	0	0	0	0	0	0	0	0	0	0	0	0	0	0	0	0	0	0	0	0	0	0	0	0	0	0	0	0	0	0
1148	1	2014-09-19	10-14	P	Guayama	1	0	0	0	0	0	0	0	0	0	0	0	0	0	0	0	0	0	0	1	0	0	1	0	0	0	0	0	0	0	0	0	0	0	0	0	0	0	0	0
1149	2	2014-09-26	40-59	P	Guayama	1	1	0	0	0	1	0	1	0	0	0	1	1	0	0	0	1	1	0	0	0	1	1	1	1	1	1	0	0	0	0	0	0	0	0	1	0	0	0	1
1150	1	2014-09-22	40-59	P	Guayama	1	1	0	0	0	0	0	0	0	0	0	0	1	0	0	0	0	0	0	0	0	1	1	1	0	1	0	0	0	0	0	0	0	0	0	1	0	0	0	0
1151	2	2014-09-22	40-59	P	Guayama	1	1	1	1	0	1	0	1	0	0	0	0	1	0	1	0	1	0	0	1	0	1	1	1	0	1	1	0	0	0	0	0	0	0	0	1	1	0	1	0
1152	2	2014-09-24	25-29	P	Guayama	1	0	1		1		0				1		1	0	0	0	0	0	0	0	0		1	1		1	1	0	0	0	0	0	0	0		1	1	0	1	0
1153	1	2014-09-14	01-04	P	Guayama	1	0	0	0	1	0	0	0	0	0	0	0	0	0	0	0	0	0	0	0	0	0	0	0	0	0	0	0	0	0	0	0	0	0	0	0	0	0	0	0
1154	1	2014-09-29	40-59	P	Guayama	1	1	1	0	1	1	0	1	0	0	1	0	1	0	0	1	1	0	0	1	0	1	1	1	0	1	1	0	0	0	0	0	0	0	0	0	0	0	0	0
1155	1	2014-09-14	05-09	P	Guayama	1	0	0	0	1	0	0	0	0	0	0	0	0	0	0	0	0	0	0	0	0	0	1	0	0	0	0	0	0	0	0	0	0	0	0	0	0	0	0	0
1156	2	2014-09-17	40-59	P	Guayama	1	1	0	0	0	0	0	0	0	0	0	0	0	0	0	0	0	1	1	0	0	1	1	1	0	1	0	0	0	0	0	0	0	0	0	0	0	0	0	0
1157	2	2014-09-29	60-79	P	Guayama	1	1		0	0	0	0		1	0		0	1	0	0	1	0	0	0	1	0	1	1	1	0	1	1	0	0	0	0	0	0	0	0	1	1	0	0	0
1158	1	2014-09-23	60-79	P	Guayama	1	1	0	0	0	0	0	0	0	0	0	0	0	0	0	0	0	0	0	0	0	1	1	1	0	1	0	0	0	0	0	0	0	0	0	1	0	0	0	0
1159	2	2014-09-21	20-24	P	Guayama	1	1	0	0	1	0	0	0	0	0	0	0	1	0	0	0	0	1	1	1	0	1	1	1	0	0	0	0	0	0	0	0	0	0	0	0	0	0	0	0
1160	2	2014-10-12	<1	P	Guayama	0	1	0	1	1	0	0	0	0	0	0	1	0	0	0	0	1	0	0	0	0	0	0	0	0	0	0	0	0	0	0	0	0	0	0	1	0	0	0	0
1161	2	2014-09-25	20-24	P	Guayama	1	1	1	1	1	1	0	1	0	0	0	1	1	0	0	1	1	1	0	1	0	1	1	1	0	0	1	0	0	0	0	0	0		1	1	0	0	0	1
1162	2	2014-09-28	60-79	P	Guayama	1	1	1	1		1		0			1	1	1		0	0	1	1	1	1	0	1	1	1	0	1	0	0	0	0	0	0	0	0		1	1	0	1	1
1163	2	2014-09-28	10-14	P	Guayama	1	1	1	0	0	0	0	0	0	0	0	0	0	0	0	0	0	0	0	0	0	0	0	0	0	0	0	0	0	0	0	0	0	0	0	0	0	0	0	0
1164	2	2014-09-23	40-59	P	Guayama	1	0	1	0	0	0	0	0	0	0	1	1	1	0	0	0	1	1	0	0	0	1	1	1	1	1	1	0	0	0	0	0	0	0	1	1	0	0	1	1
1165	2	2014-09-28	40-59	P	Guayama	1	1	1	0	0	1	0	0	0	0	0	0	1	0	0	0	0	1	0	0	0	1	1	1	0	1	1	0	0	0	0	1	0	0	0	1	0	0	1	0
1166	2	2014-09-29	40-59	P	Guayama	1	0	1	0	0	0	0	0	0	0	1	1	1	0	0	0	0	0	0	0	0	1	1	1	0	0	1	0	0	0	0	0	0	0	1	1	0	0	0	0
1167	2	2014-09-23	05-09	P	Guayama	1	0	0	0	0	0	0	0	0	0	1	1	0	0	0	0	0	0	0	0	0	0	0	0	0	0	0	0	0	0	0	0	0	0	0	0	0	0	0	0
1168	2	2014-09-26	40-59	P	Guayama	0	1	0	0	0	0	0	0	0	0	0	0	1	0	0	0	0	1	0	0	0	1	1	1	0	1	0	0	0	0	0	0	0	0	0	0	0	0	0	1
1169	2	2014-09-25	60-79	P	Guayama	1	0	1	0	0	0	0	1	0	0		0	0	0	0	0	1	0	0	0	0	1	1	1	0	0	0	0	0	0	0	0	0	0	0	0	1	0	0	0
1170	1	2014-09-29	01-04	P	Guayama	1	0		0	1	1	0	1	0	0	1	1	1	1	1	1	1	0	0	0	0	1		1	0			0	0	0	0	0	0	0	0	1	0	0		1
1171	2	2014-09-27	40-59	P	Guayama	1	0	0	0	0	0	0	0	0	0	0	0	0	0	0	0	0	0	0	0	0	1	1	1	1	0	0	0	0	0	0	0	0	0	0	1	0	0	0	0
1172	2	2014-09-27	>=80	P	Guayama	1	1	1	0	0	0	0	0	0	0	0	0	0	0	1	0	1	1	1	1	1	1	1	1	1	1	1	0	0	0	0	1	0	0	0	1	1	0	0	1
1173	1	2014-09-26	05-09	P	Guayama	1	0	0	1	1	1	0	0	0	0	0	1	1	0	0	0	0	0	0	1	0	1	1	1	0	0	0	0	0	0	0	0	0	0	0	0	0	0	0	0
1174	1	2014-09-27	20-24	P	Guayama	1	1	0	0	0	0	0	0	0	0	0	0	1	0	0	0	0	0	0	0	0	1	1	1	0	0	0	0	0	0	0	0	0	0	0	0	0	0	0	0
1175	1	2014-09-26	40-59	P	Guayama	1	0	1	1	1	1	0	1	0	0	0	1	1	0	0	0	1	1	0	0	0	1	1	1	1	1	1	0	0	0	0		0	0	1	1	1	0	0	1
1176	1	2014-09-24	40-59	P	Guayama	1	1			1																	1	1	1
1177	1	2014-10-15	05-09	P	Guayama	1	1	0	0	1	0	0	0	0	0	0	0	0	0	0	0	0	0	0	0	0	0	0	0	0	0	0	0	0	0	0	0	0	0	0	0	0	0	0	0
1178	1	2014-10-23	40-59	P	Guayama	1	0	1	0	1	0	0	1	0	1	0	0	0	0	0	0	1	0	0	0	0	1	1	1	0	1	0	0	0	0	0	0	0	0	0	1	0	0	0	0
1179	2	2014-10-22	05-09	P	Guayama	1	0	0	0	1	0	0	1	0	0	0	0	1	0	0	0	0	0	0	0	0	0	0	0	0	1	0	0	0	0	0	0	0	0	1	0	0	0	0	0
1180	2	2014-10-23	40-59	P	Guayama	1	0	1	0	0	0	0	0	0	0	0	0	1	0	0	0	1	1	0	0	1	1	1	1	0	1	1	0	0	0	0	0	0	0	0	1	1	0	0	0
1181	1	2014-10-23	01-04	P	Guayama	1	1	1	0	1	1	0	0	0	0	1	1	1		0	0	0	0	0	1	0	0	0	0	0	0	0	0	0	0	0	0	0	0	0	0	0	0	0	0
1182	2	2014-10-18	10-14	P	Guayama	1	1	1	0	0	1	0	0	0	0	0	1	1	0	0	1	1	1	1	1	0	1	1	1	0	1	0	0	0	1	0	0	0	0	0	1	0	0	0	1
1183	2	2014-10-18	60-79	P	Guayama	1	1	1	0	1	0	0	1	0	0	0	0	1	0	0	1	1	1	1	1	1	1	1	1	1	1	0	1	0	0	0	0	0	0	1	1	0	0	0	0
1184	2	2014-10-19	>=80	P	Guayama	1	0	0	0	0	0	0	0	0	0	0	0	1	0	1	0	1	1	0	0	0	0	0	1	1	1	0	0	0	0	0	0	0	0	0	1	0	0	0	1
1185	1	2014-10-10	15-19	P	Guayama	1	1	1	0	1	1	0	1	0	0	0	1	1	0	0	0	0	0	0	0	0	1	1	1	0	0	0	0	0	0	0	0	0	0	1	1	0	0	0	1
1186	1	2014-10-12	40-59	P	Guayama	1	1	1	0	1	0	0	0	0	0	0	1	0	0	0	0	1	0	0	0	0	1	1	1	0	1	1	0	0	0	0	1	0	0	0	0	0	0	1	0
1187	2	2014-10-13	40-59	P	Guayama	1	0	0	0	0	0	0	0	0	0	0	1	1	0	0	0	1	0	0	0	0	1	1	1	0	0	1	0	0	0	0	0	0	0	0	1	0	0	0	0
1188	2	2014-10-11	20-24	P	Guayama	0	1	1	0	1	0	0	1	0	0	1	0	1	0	0	1	1	0	0	0	0	1	1	1	1	1	0	0	0	0	0	0	0	0	1	1	0	0	0	0
1189	1	2014-10-14	40-59	P	Guayama	1	0	0	0	1	0	0	1	0	0	1	1	1	0	0	0	1	0	0	0	0	0	1	1	1	1	1	0	0	0	0	0	0	0	1	1	0	0	0	1
1190	1	2014-10-13	20-24	P	Guayama	1	1	1	1	1	1	0	1	0	0	1	1	1	0	0	0	1	1	0	0	1	1	1	1	1	1	0	0	0	0	0	1	0		1	1	0	0	1	0
1191	2	2014-10-06	40-59	P	Guayama	1	1	1	0	0	0	0	0	0	0	1	0	1	0	0	1	1	0	0	0	0	1	1	1	0	1	0	0	0	0	0	0	0	0	0	0	0	0	0	0
1192	2	2014-10-07	40-59	P	Guayama	1	0	0	0	1	1	1	0	0	0	0	0	1	1	1	0	0	0	0	0	0	1	1	1	1	0	1	0	0	0	0	0	0	1	1	1	0	0	0	0
1193	2	2014-10-06	60-79	P	Guayama	1	1	1	0	0	0	0	0	0	0	0	0	1	1	0	0	1	0	0	0	0	1	1	1	1	1	1	0	0	0	0	0	0	0	0	0	1	0	0	0
1194	2	2014-10-07	40-59	P	Guayama	1	0	1	1	1	1	0	0	0	0	1	1	1	0	0	0	1	1	1	0	1	1	1	1	1	0	0	0	0	0	0	1	0	0	1	1	1	0	1	1
1195	2	2014-10-13	40-59	P	Guayama	1	1	0	0	0	1	0	1	0	0	0	0	1	0	0	0	1	0	0	0	0	0	0	0	0	0	0	0	0	0	0	0	0	0	0	1	0	0	0	0
1196	2	2014-10-05	40-59	P	Guayama	1	1	0	1	0	1	0	1	0	0	0	1	0	1	0	0	1	1	0	1	1	1	1	1	0	0	1	1	0	0	0	0	0	0	1	1	1	0	0	1
1197	2	2014-10-20	20-24	P	Guayama	1	0	1	1	1	1	0	0	0	0	1	1	1	0	0	0	0	0	0	0	0	1	0	1	0	1	1	0	0	0	0	0	0	0	1	1	0	0	0	1
1198	2	2014-10-20	20-24	P	Guayama	1	0	0	0	1	0	0	0	0	0	0	0	1	1	1	0	1	0	0	0	0	1	1	1	0	1	1	0	0	0	0	0	0	0	1	1	0	0	0	0
1199	2	2014-10-20	20-24	P	Guayama	1	1	1	0	1	0	0	0	0	0	0	0	1	0	1	0	0	1	0	1	1	1	1	1	0	1	1	0	0	0	0	0	0	0	0	1	0	0	0	0
1200	1	2014-10-11	20-24	P	Guayama	1	0	1		1	1	0	1	0	0	1	1	1	0	1	1	1	1	0	1	1	1	1	1	1	1	1	0	0	0	0	1	0	0	1	1	1	0	0	1
1201	1	2014-10-13	>=80	P	Guayama	1	0	1	0	0	0	0	0	0	0	0	1	1		0	0	0	0	0	0	0	1	1	1	0	1	1	0	0	0	0	0	0	0	0	1	1	0	0	0
1202	1	2014-10-12	40-59	P	Guayama	1	0	1	0	0	1	0	1	0	0	0	1	1	1	0	0	1	0	0	0	0	1	1	1	0	1	1	0	0	0	0	0	0	0	0	1	1	0	1	1
1203	1	2014-10-12	25-29	P	Guayama	1		1	0	0	0	0	0	0	0	0	0	1	0	0	0	0	0	0	0	0	1	1	0	0	0	0	0	0	0	0	0	0	0	0	0	0	0	0	0
1204	1	2014-10-04	05-09	P	Guayama	1	1	1	0	1	0	0	0	0	0	0	0	0	0	0	0	0	0	0	0	0	1	1	1	0	0	0	0	0	0	0	0	0	0	0	0	0	0	0	0
1205	2	2014-10-11	40-59	P	Guayama	0	1	1	0	0	0	0	0	0	0	0	0	1	0	0	0	1	1	0	1	1	1	1	1	1	1	1	0	0	0	0	0	0	0	0	1	1	0	1	1
1206	1	2014-10-28	05-09	P	Ponce	1	1	1	0	1	1	0	0	0	0	0	1	0	0	0	1	0	0	0	0	0	1	1	1	0	0	1	0	0	0	0	0	1	1	1	1	0	0	1	0
1207	2	2014-10-28	40-59	P	Ponce	1	1	1	0	1	1	0	1	0	0	1	1	1	0	0	0	1	0	0	0	0	1	1	1	1	1	1	0	0	0	0	0	0	0	1	1	1	0	1	0
1208	2	2014-10-28	<1	P	Ponce	1		1	1	1	1	0	0	0	0		0		0	1		1	1	0		0				1			0	0	0	0	0	0	1	1	1		0	1		0	1	1	1
1209	1	2014-10-28	05-09	P	Ponce	1	1	1	1	1	1	1	0	0	0	0	1	0	1	1	0	1	1	1	1	0	1	1	1	0	0	0	0	0	0	0	0	0	0	1	1	1	1	1	1
1210	1	2014-10-26	40-59	P	Ponce	0	1	1	1	1	1	0	0	0	0	1	1	0	0	0	0	1	1	0	0	1	1	1	1	1	1	1	0	0	0	0	0	0	1	1	1	0	0	0	1
1211	2	2014-10-28	01-04	P	Ponce	1		1	1	1	1	0	0	0	0		1		1	0	0	1	1	1	1	0							0	0	0	0	1	0	0	1	1		0	1
1212	2	2014-10-17	01-04	P	Ponce	1	1	1	1	1	1	0	1	0	0	1	1	1	1	0	1	0	0	0	1	1	1	1	1	1	0	1	0	0	0	0	0	0	0	1	1	0	0	1	0	0	1	1	1
1214	1	2014-10-02	01-04	P	Guayama	1	0	0	1	1	1	1	1	0	0	1	0	1	1	0	0	1	0	0	0	0	1	1	1	1	1	0	0	0	0	0	0	0	1	1	1	0	0	1	0
1215	1	2014-09-29	10-14	P	Guayama	0	1	0	0	0	0	0	0	0	0	0	0	1	0	0	0	0	0	0	0	0	0	0	0	0	0	0	0	0	0	0	0	0	0	0	0	0	0	0	0
1216	1	2014-09-29	10-14	P	Guayama	1	1	0	0	0	0	0	0	0	0	0	0	1	0	0	0	0	0	0	0	0	1	1	1	0	0	0	0	0	0	0	0	0	0	0	0	0	0	0	0
1217	2	2014-10-01	01-04	P	Guayama	1	1	0	0	0	0	0	0	0	0	0	0	0	0	0	0	0	0	1	0	0	0	0	0	0	0	0	1	0	0	0	0	0	0	0	0	0	0	0	0
1218	1	2014-09-30	20-24	P	Guayama	1	0	0	0	0	0	0	0	0	0	0	0	0	0	0	0	0	0	0	0	0	1	1	1	0	1	0	0	0	0	0	0	0	0	0	1	0	0	0	0
1219	2	2014-10-04	40-59	P	Guayama	1	0	1	0	0	1	0	0	0	0	1	1	1	0	0	0	0	0	0	0	0	1	1	1	1	1	0	0	0	0	0	0	0	0	0	1	1	1	1	1
1220	2	2014-10-02	01-04	P	Guayama	1	1	1	0	1	1	0	1	0	0	1	0	1	0	0	1	1	1	1	1	0	1	0	1	0	0	0	0	0	0	0	0	0	0	1	1	0	0	1	0
1221	2	2014-10-01	15-19	P	Guayama	1	1	0	0	1	0	0	1	0	0	0	0	0	0	0	0	0	0	0	0	0	1	1	1	0	0	0	0	0	0	0	0	0	0	0	0	0	0	0	0
1222	2	2014-09-30	30-39	P	Guayama	1	1	1	0	1	1	0	1	0	0	1	0	1	0	1	0	1	1	0	0	1	1	1	1	1	1	1	0	0	0	0	0	0	0	0	1	0	0	1	1
1223	2	2014-09-28	60-79	P	Guayama	1	0	1	1	1	0	0	0	0	0	0	1	1	0	1	0	1	1	0	1	1	1	1	1	1	1	1	0	0	0	0	0	0	0	1	1	1	0	0	1
1224	1	2014-09-30	05-09	P	Guayama	1	0	0	0	1	0	0	0	0	0	0	0	1	0	0	0	0	0	0	0	0	1	1	1	0	0	0	0	0	0	0	0	0	0	0	0	0	0	0	0
1225	1	2014-09-28	20-24	P	Guayama	1	1	0	0	0	0	0	0	0	0	0	0	1	0	0	0	0	0	0	0	0	1	1	1	0	0	0	0	0	0	0	0	0	0	0	0	0	0	0	0
1226	2	2014-09-27	15-19	P	Guayama	1	1	0	0	1	0	0	1	0	0	0	0	1	0	0	0	0	0	0	0	0	1	1	1		1	0	0	0	0	0	0	0	0	0	1	0	0	0	1
1227	1	2014-10-05	25-29	P	Guayama	1	0	1	0	0	0	0	0	0	0	0	1	1	0	0	0	1	1	1	0	0	1	0	1	0	1	0	0	0	0	0	0	0	0	0	1	0	0	0	0
1228	2	2014-09-26	40-59	P	Guayama	1	1	1	1	1	1	0	1	0	0	1	1	1	0	0	0	1	1	0	1	1	1	1	1	1	1	1	0	0	0	0	1	0	0	1	1	0	0	0	1
1229	1	2014-10-01	15-19	P	Guayama	1	1	0	0	0	0	0	0	0	0	0	0	0	0	0	0	0	0	0	0	0	1	1	1	0	0	0	0	0	0	0	0	0	0	0	0	0	0	0	0
1230	2	2014-10-03	20-24	P	Guayama	1	0	1	1	1	0	0	0	0	0	1	1	1	0	0	1	0	1	0	0	0	1	1	1	1	1	1	0	0	0	0	0	1	0	1	1	1	0	0	1
1231	2	2014-09-29	40-59	P	Guayama	1	1	0	0	0	0	0	0	0	0	0	0	0	0	0	0	0	0	0	0	0	1	1	1	0	0	0	0	0	0	0	0	0	0	0	0	0	0	0	0
1232	2	2014-09-28	25-29	P	Guayama	1	1	1	1	0	1	0	1	0	0	1	1	1	1	1	1	1	1	0	0	0	1	1	1	0	1	0	0	0	0	0	0	0	0	0	1	0	0	1	1
1233	2	2014-10-04	40-59	P	Guayama	1	1	1	0	1	0	0	1	0	0	0	1	1	1	0	1	1	1	0	0	1	1	1	1	0	1	1	0	0	0	0	0	0	0	1	1	0	0	0	1
1234	2	2014-10-05	01-04	P	Guayama	1	0	0	0	0	0	0	0	0	0	1	0	1	0	0	0	0	0	0	0	0	0	0	0	0	0	0	0	0	0	0	0	0	0	0	0	0	0	0	0
1235	1	2014-10-04	05-09	P	Guayama	1	0	1	0	1	0	0	0	0	0	0	0	0	0	0	0	0	0	0	0	0	0	0	0	0	0	0	0	0	0	0	1	0	0	0	0	0	0	0	0
1236	1	2014-10-04	10-14	P	Guayama	1	1	0	0	0	0	0	0	0	0	1	0	1	0	0	0	0	0	0	0	0	1	1	1	0	0	0	0	0	0	0	0	0	0	0	0	0	0	0	0
1237	2	2014-09-30	10-14	P	Ponce	1	1	1	0	1	1	0	1	0	0	1	1	1	0	0	1	1	1	0	0	0	1	1	0	0	0	1	0	0	0	0	0	0	0	1	1	0	0	1	1
1238	2	2014-10-08	40-59	P	Guayama	1	0	1	1	0	0	0	0	0	1	1	1	0	1	0	0	0	0	0	0	0	1	1	1	0	1	0	0	0	0	0	0	0	0		1	1	0	1	1
1239	1	2014-10-01	60-79	P	Ponce	1	1	0	0	0	0	0	0	0	0	0	0	1	0	0	0	0	0	0	0	0	1	1	1	0	0	1	0	0	0	0	0	0	0	0	0	0	0	0
1240	2	2014-10-01	40-59	P	Ponce	1	1	0	0	0	0	0	0	0	0	1	1	1	0	1	1	1	1	0	1	0	1	1	1	1	1	1	0	0	0	0	1	0	0	0	1	1	0	0	1
1241	1	2014-10-02	60-79	P	Ponce	1	0	1	0	0	0	0	0	0	0	0	0	0	0	0	0	0	0	0	0	0	1	1	1	0	0	1	0	0	0	0	0	0	0	0	1	0	0	0	1
1242	2	2014-10-02	<1	P	Ponce	1	1	1	1	1	1	0	0	0	0	0	1	0	1	0	0	1	1	1	1	0	1	1	1	0	0	1	0	0	0	0	0	0	1	1	1	0	0	1	0	0	1	1	0
1243	2	2014-10-02	25-29	P	Ponce	1	1	1	1	1	1	1	1	1	0	0	1	1	1	0	0	0	0	1	1	0	1	1	1	1	1	1	0	0	0	0	1	1	0	1	1	1	1	1	1
1244	1	2014-10-02	05-09	P	Ponce	1	1	1	0	1	1	0	0	0	0	1	1	1	1	0	0	1	0	0	0	0	1	1	1	1	0	1	0	0	0	0	0	0	0	1	1	0	0	1	0
1245	1	2014-10-03	01-04	P	Ponce	1	0	0	0	1	0	0	0	0	0	0	0	0	1	0	0	1	0	1	0	0	0	0	0	0	0	0	0	0	0	0	0	0	0	1	0	0	0	0	0
1246	1	2014-10-03	40-59	P	Ponce	1	0	1	0	0	0	0	0	0	0	0	1	0	0	1	0	0	0	0	0	0	1	1	1	1	1	0	0	0	0	0	1	0	0	0	1	1	0	0	0
1247	2	2014-10-07	40-59	P	Guayama	1	1	1	1	0	0	0	0	0	0	0	0	0	0	0	0	0	0	0	0	0	1	0	1	0	0	0	0	0	0	0	0	0	0	0	0	0	0	0	0
1248	1	2014-10-02	60-79	P	Ponce	1	1	0	1	1	0	0	1	0	0	0	1	0	1	0	0	0	0	0	0	0	1	1	1	1	1	1	0	0	0	0	0	0	0	1	1	0	0	0	0
1249	2	2014-10-06	30-39	P	Guayama	1	0	1		1	1	0	1	0	0	0	0	1	0	0	0	0	0	0	0	0	0	1	1	1	1	0	0	0	0	0	0	0	0	1	1	0	0	1	1
1250	1	2014-10-05	40-59	P	Guayama	1	0	1	0	0	0	0	0	0	0	1	0	1	0	1	0	0	0	0	1	0	1	1	1	0	1	1	0	0	0	0	0	0	0	0	1	0	0	0	0
1251	1	2014-10-03	05-09	P	Ponce	1	0	0	0	1	1	0	1	0	0	1	1	1	0	0	0	1	1	0	1	0	1	1	1	1	0	1	0	0	0	0	0	0	0	1	1	0	0	1	0
1252	2	2014-10-05	15-19	P	Guayama	1	1	1	0	1	0	0	0	0	0	0	0	1	0	0	0	0	0	0	0	0	1	1	1	1	0	1	0	0	0	0	0	0	0	0	1	0	0	0	0
1253	2	2014-10-02	40-59	P	Ponce	1	1		0		1	0	0	0	0	0	0	0	0	0	0	0	1	0	0	0	1	1	1	1	1	1	0	0	0	0	0	0	0	0	1	0	0	0	0
1254	2	2014-10-04	01-04	P	Guayama	1	1	0	0	0	0	0	0	0	0	1	0	1	0	0	0	0	0	0	1	0	1	1	0	0	0	0	0	0	0	0	0	0	0	0	0	0	0	0	0
1255	2	2014-10-04	15-19	P	Ponce	1	0	1	1	1	1	0	1	0	0	1	0	1	0	1	0	1	1	1	1	1	1	1	1	0	1	1	0	0	0	0	0	0	0	1	1	1	0	1	1
1257	2	2014-10-04	<1	P	Ponce	1	0	0	0	1	1	0		0	0		0		0	0		1	0	0		1				0			0	0	0	0	0	0	1	1	1		0	0		0	1	1	0
1258	1	2014-10-05	<1	P	Ponce	1	0	0	0	1	1	0		1	0		0		0	0		0	0	0		0				1			0	0	0	0	0	0	0	1	1	0	0	1		0	0	0	0
1259	1	2014-10-02	40-59	P	Ponce	1	1	1	1	1	0	0	0	0	0	1	1	0	0	0	0	0	0	0	0	0	1	1	1		1	1	0	0	0	0	0	0	1	1	1	0	0		0
1260	2	2014-10-03	10-14	P	Ponce	1	0	0	1	1	1	0	0	0	0	1	1	1	0	1	0	1	0	0	1	0	1	1	1	0	0	0	0	0	0	0	0	0	0	1	1	0	0	0	0
1261	2	2014-10-07	60-79	P	Guayama	1	1	1	1	1	1	0	0	0	0	0	1	1	1	1	0	1	1	0	0	0	1	1	1	1	1	1	0	0	0	0	0	0	0	1	1	0	0	0	1
1262	1	2014-10-04	30-39	P	Ponce	1	1	1	0	0	1	0	0	0	0	1	1	1	0	0	0	1	1	0	1	0	1	1	1	1	1	1	0	0	0	0	0	0	0	0	1	1	0	0	1
1263	2	2014-10-05	20-24	P	Ponce	1	1	1	0	1	1	0	0	0	0	1	1	1	0	0	0	0	1	0	1	1	1	1	1	1	1	1	0	0	0	0	0	0	0	1	1	0	0	1	1
1264	2	2014-10-06	20-24	P	Ponce	1	0	1	1	1	0	0	1	0	0	1	0	1	0	0	1	1	0	0	1	1	1	1	1	0	0	1	0	0	0	0	0	0	0	1	1	1	0	0	1
1265	2	2014-10-06	15-19	P	Ponce	1	0	1	0	1	1	0	1	0	0	1	1	1	1	1	1	1	0	0	0	0	1	1	1	1	1	1	0	0	0	0	0	0	0	0	1	0	0	0	0
1266	1	2014-10-05	01-04	P	Ponce	1	1	0	0	1	1	0	0	0	0		0		0	1		0	0	0		0				0			0	0	0	0	0	0	0	0	0	0	0	0	0
1267	1	2014-10-06	10-14	P	Ponce	1	0	0	0	1	1	0	0	0	0	0	0	1	0	0	0	1	0	1	0	0	1	1	1	0	1	0	0	0	0	0	0	0	0	1	0	0	0	0	0
1268	2	2014-10-05	25-29	P	Ponce	1	1	1	1	1	0	0	1	0	0	0	1	1	0	0	0	0	0	0	0	0	1	1	1	1	1	0	0	0	0	0	0	0	0	0	1	0	0	0	0
1269	2	2014-10-05	05-09	P	Ponce	1	1	1	0	1	1	0	1	0	0	0	1	1	0	0	0	1	1	0	0	1	1	1	1	0	0	1	0	0	0	0	0	0	0	1	1	1	0	1	0
1270	2	2014-10-08	60-79	P	Guayama	1	0	1	1	0	0	0	0	0	0	1	1	1	1	1	1	1	1	0	0	1	1	1	1	1	1	1	0	0	0	0	0	0	1	0	1	1	0	1	1
1271	2	2014-10-05	20-24	P	Ponce	1	1	1	0	0	0	0	0	0	0	1	0	1	1	0	0	1	1	0	0	0	1	1	1	0	1	0	0	0	0	0	0	0	0	0	1	1	0	0	0
1272	1	2014-10-03	40-59	P	Ponce	1	1	1	1	1	1	0	1	0	0	0	1	1	1	0	0	1	0	0	0	0	1	0	1	1	1	0	0	0	0	0	0	0	0	1	0	0	0	0	0
1273	2	2014-09-30	05-09	P	Ponce	1	0	0	0	0	0	0	1	0	0	0	0	0	1	1	1	0	0	0	0	0	0	0	0	0	0	0	0	0	0	0	0	0	0	0	0	0	0	0	0
1274	1	2014-10-01	20-24	P	Guayama	1	1	0	0	1	0	0	0	0	0	0	0	1	0	0	0	0	0	0	0	0	1	1	1	0	1	0	0	0	0	0	0	0	0	0	0	0	0	0	0
1275	2	2014-10-07	60-79	P	Guayama	1	0	0	0	0	0	0	0	0	0	0	1	0	0	0	1	1	0	0	1	0	1	1	1	1	1	1	0	0	0	0	0	0	0	0	1	1	0	0	0
1276	1	2014-10-05	20-24	P	Guayama	1	0	0	0	1	0	0	0	0	0	0	0	1	0	0	0	0	1	1	1	0	0	0	0	0	0	0	0	0	0	0	0	0	0	0	0	0	0	0	1
1277	1	2014-10-01	15-19	P	Guayama	1	1	0	0	0	0	0	0	0	0	0	0	0	0	0	0	0	0	0	0	0	1	1	1	0	1	0	0	0	0	0	0	0	0	0	1	0	0	0	0
1278	2	2014-09-30	25-29	P	Guayama	1	1	1	0	1	1	0	1	0	0	1	0	0	1	1	1	1	0	0	0	0	1	1	1	1	0	1	0	1	0	0	0	0	1	1	1	0	0	0	0
1279	2	2014-09-29	40-59	P	Guayama	0	1	1	1	1	1	0	0	0	0	1	0	1	0	0	1	1	1	0	1	0	1	1	1	1	1	0	0	0	0	0	1	0	0	1	1	1	0	1	1
1280	2	2014-10-02	40-59	P	Guayama	1	0	1	1	1	1	0	1	0	0	0	1	1	0	0	0	1	1	1	1	1	1	1	1	0	1	1	0	0	0	0	0	0		1	1	1	0	0	1
1281	1	2014-10-01	05-09	P	Guayama	1	0	1	0	1	1	0	0	0	0	1	1	1	0	0	1	0	0	0	1	0	1	1	1	0	1	1	0	0	0	0	0	0	0	1	1	1	0	0	0
1282	1	2014-10-02	10-14	P	Guayama	1	0	0	0	1	0	0	0	0	0	0	1	0	0	0	0	0	0	0	1	0	1	1	1	0	1	0	0	0	0	0	0	0	0	0	0	0	0	0	0
1283	1	2014-09-30	01-04	P	Guayama	1	1	1	1	1	0	0	0	0	0	0	1	1	1	0	0	0	0	0	0	0	0	1	0	0	0	0	0	0	0	0	0	0	0	0	0	0	0	0	0
1284	1	2014-10-02	01-04	P	Guayama	1	0	0	0	0	0	0	0	0	0	0	1	0	1	0	0	0	1	0	0	0	0	0	0	0	0	0	0	0	0	0	0	0	0	0	0	0	0	0	0	1	0	0	0
1285	1	2014-10-02	25-29	P	Guayama	1	0	0	0	1	0	0	0	0	0	0	0	1	0	0	0	0	0	0	0	0	1	1	1	0	1	0	0	0	0	0	0	0	0	0	0	0	0	0	0
1286	1	2014-10-01	10-14	P	Guayama	1	0	0	0	0	0	0	0	0	0	1	0	1	0	0	0	0	0	0	0	0	1	1	1	0	1	0	0	0	0	0	0	0	0	0	0	0	0	0	0
1287	1	2014-10-06	30-39	P	Guayama	1	1	1	1	0	0	0	0	0	0	0	0	1	1	1	0	0	1	1	1	0	1	1	1	0	1	0	0	0	0	0	0	1	0	0	1	0	0	1	1
1288	2	2014-10-05	60-79	P	Guayama	0	1	1	0	0	0	0	0		1	1	0	1	1	1	1	0	1	0	1	1	1	1	1	1	1	1	0	0	0	0	0	0	1	0	1	1	0	0	1
1289	2	2014-10-05	30-39	P	Guayama	1	0	1	1	0	0	0	1	0	0	0	0	1	0	1	0	1	0	0	0	0	1	1	1	0	1	1	0	0	0	0	0	0	0	0	1	0	0	0	0
1290	2	2014-10-06	01-04	P	Guayama	1	0	0	0	0	0	0	0	0	0	0	0	1	0	1	0	1	0	0	1	0	0	0	0	0	0	0	0	0	0	0	0	0	0	0	0	0	0	0	0
1291	2	2014-10-05	05-09	P	Guayama	1	1	1	1	0	0	1	0	0	0	0	1	1	1	0	1	1	0	0	1	0	1	1	1	0	0	0	0	1	0	0	0	0	0	1	1	0	0	0	0
1292	2	2014-10-06	20-24	P	Guayama	1	1	0	0	1	1	1	1	0	0	1	0	1	0	0	1	0	1	0	0	0	1	1	1	1	1	1	0	0	0	0	0	0	0	1	1	0	0	0	1
1293	2	2014-10-07	40-59	P	Guayama	1	1	1	0	0	0	0	0	0	0	1	0	1	0	0	0	1	0	0	0	0	1	1	1	0	1	0	0	0	0	0	0	0	0	0	0	0	0	0	0
1294	1	2014-10-06	10-14	P	Guayama	1	0	1	0	0	1	0	0	0	0	1	1	1	0	1	1	0	0	0	0	0	1	1	1	0	1	1	0	0	0	0	1	0	0	0	1	0	0	1	0
1295	1	2014-10-06	01-04	P	Guayama	1	0	0	0	1	1	0	0	0	0	0	1	0	0	1	1	1	0	0	1	1	0	0	0	0	0	0	0	0	0	0	0	0	0	0	1	0	0	1	0	1	0	0	1
1296	1	2014-10-07	10-14	P	Guayama	1	0	1	1	1	1	0	0	0	0	1	1	1	0	0	0	1	1	0	0	0	1	1	1	0	0	0	0	0	0	0	0	0	0	1	1	0	0	0	0
1297	2	2014-10-02	40-59	P	Guayama	1	1	1	0	0	0	0	1	0	0	0	0	1	0	0	0	1	1	0	0	0	1	1	1	0	0	0	0	0	0	0	0	0	0	0	1	0	0	0	0
1298	2	2014-09-26	60-79	P	Guayama	1	0	0	0	0	0	0	0	0	0	0	0	1	0	0	0	0	0	0	0	0	1	1	1	0	1	0	0	0	0	0	0	0	0	0	0	0	0	0	0
1299	2	2014-10-06	01-04	P	Guayama	1	0	0	1	1	1	0	0	0	1		1		1	1		1	1	1		0				0			0	0	0	0	0	0	0	0	1		0			0	1	0	0
1300	2	2014-10-04	25-29	P	Guayama	1	0	1	0	1	0	0	0	0	0	0	0	0	0	0	0	0	1	0	0	0	0	1	1	0	1	0	0	0	0	0	0	0	0	1	1	0	0	0	0
1301	2	2014-10-02	>=80	P	Guayama	1	0	0	0	0		1	0	0	0	0	0	1	0	0	0	1	1	0	0	0	1	1	1	0	1	1	0	0	0	0	0	0	0	0	1	1	0	0	1
1302	2	2014-10-26	60-79	P	Ponce	0	1	1	1	0	1	1	1	0	0	1	1	0	0	1	0	1	1	0	1	1	1	1	1	1	1	1	0	0	0	0	0	0	0	0	1	0	0	0	1
1303	1	2014-10-30	<1	P	Ponce	1	0	1	1	0	0	0	0	0	1	1	0		1	0		0	0	1		1							0	0	0	0	1	1	0	0	1	1	1	1		0	1	0	1
1304	2	2014-10-29	>=80	P	Ponce	1	1	1	1	1	1	0	0	0	0	1	0	1	0	0	0	1	0	0	0	0	1	1	1	1	1	1	0	0	0	0	0	0	0	1	1	1	0	0	1
1305	2	2014-10-25	05-09	P	Ponce	1	1	0	0	1	1	0	1	0	0	0	0	1	0	0	0	1	0	0	0	0	1	1	1	1	0	0	0	0	0	0	0	0	0	0	1	0	0	0	0
1306	1	2014-10-22	60-79	P	Ponce	1	1	1	0	0	1	0	0	0	0	0	0	0	0	0	0	1	1	0	1	0	1	1	1	1	1	1	0	0	0	0	0	0	0	0	1	0	0	0	0
1307	2	2014-10-27	<1	P	Ponce
1308	1	2014-10-28	<1	P	Ponce
1309	2	2014-10-29	40-59	P	Ponce	0	1	1	1	1	0	0	0	0	0	0	0	1	0	0	0	1	0	0	0	0	0	0	1	1	1	1	0	0	0	0	1	0	1	1	1	1	0	0	0
1310	2	2014-10-06	<1	P	Ponce	1	1	1	1	1	1	0	0	0	0		0		0	0		1		1		1				0			0	0	0	0	0	0		1	1		0			0	1	0	0
1311	1	2014-10-05	15-19	P	Ponce	1	1	0	0	1	1	0	1	0	0	1	1	1	1	1		1	1	1	1	1	1	1	1	0	1	1	0	0	0	0	1	0	1	1	1	0	0	1	0
1312	2	2014-10-05	15-19	P	Ponce	1	1	1	0	1	1	0	0	0	0	1	0	1	0	1	1	0	1	0	0	0	1	1	1	1	0	0	0	0	0	0	0	0	0	0	1	0	0	1	1
1313	1	2014-10-06	30-39	P	Ponce	1	1	1	1	1	1	0	1	0	0	1	0	1	0	1	0	1	1	1	1	1	0	1	1	1	1	1	0	0	0	0	0	0	0	0	1	1	0	0	0
1314	1	2014-10-05	60-79	P	Ponce	1	1	0	0	0	0	0	0	0	0	0	0	0	0	1	0	1	0	0	0	1	1	1	1	0	1	1	0	0	0	0	0	0	0	0	1	0	0	0	0
1315	1	2014-10-08	05-09	P	Ponce	1	0	1	0	1	0	0	0	0	0	0	0	0	1	0	0	1	0	0	0	0	1	1	1	0	0	1	0	0	0	0	0	0	0	1	1	0	0	0	0
1316	2	2014-10-06	60-79	P	Ponce	1	1	1	1	1	1	0	1	0	0	0	1	1	0	1	1	1	1	0	1	0	1	1	1	1	1	1	0	0	0	0	0	0	0	1	1	1	0	0	1
1317	1	2014-10-08	05-09	P	Ponce	1	1	1	0	1	1	0	0	0	0	0	0	1	0	0	0	1	1	0	0	0	1	1	1	0	0	0	0	0	0	0	1	0	0	1	1	0	0	0	1
1318	1	2014-10-08	<1	P	Ponce	1	0	1		0	1	0					0		0	0		0		0		1				0			0	0	0	0	0	0	0	0			0			1	1	0	1
1319	2	2014-10-05	20-24	P	Ponce	0	1	0	0	1	1	0	1	0	0	0	0	0	0	0	0	0	0	0	1	1	0	0	0	0	0	0	0	0	0	0	0	0	0	1	0	0	0	0	0
1320	2	2014-10-05	15-19	P	Ponce	1	1	1	0	1	1	0	1	0	0	0	0	1	0	0	0	1	1	0	1	1	1	1	1	1	1	1	0	0	0	0	0	0	0	1	1	1	0	1	1
1321	2	2014-10-07	30-39	P	Ponce	0	1	1	1	1	1	0	0	0	0	0	1	1	0	0	0	1	1	0	0	1	1	1	1		1	1	0	0	0	0	0	0	0	0	1	0	0	0	1
1322	1	2014-10-07	10-14	P	Ponce	0	1	1	1	0	1	0	0	0	0	1	1	1	1	0	0	1	0	1	0	0	1	1	1	1	0	0	0	0	0	0	0	0	0	0	1	0	0	0	1
1323	1	2014-10-07	15-19	P	Ponce	1	1	1	1	1	1		1	0	0	1	1	1	1	1	1	1	1	1	1		1	1	1	1	1	1	0	0	0	0		0	0	1	1	1	0	1	1
1324	1	2014-10-07	25-29	P	Ponce	1	1	1	1	1	1	0	0	0	0	1	1	1	0	0	1	1	1	0	1	1	1	1	1	1	1	1	0	0	0	0	1	0	0	1	1	1	0	0	0
1325	2	2014-09-29	60-79	P	Ponce	0	1	0	0	1	1	0	0	0	0	0	0	0	0	0	0	1	0	0	0	0	1	1	1	1	1	0	0	0	0	0	0	0	0	0	1	1	0	0	0
1326	1	2014-09-26	30-39	P	Ponce	1	0	0	0	0	0	0	0	0	0	1	1	0	0	0	0	0	0	0	0	0	1	1	0	1	0	0	0	0	0	0	0	0	0	0	1	0	0	1	0
1327	2	2014-09-29	05-09	P	Ponce	1	1	0	1	1	1	0	0	0	0	0	0	1	1	1	0	1	1	0	1	1	1	1	1	1	1	1	0	0	0	0	0	0	0	1	1	1	0	1	0
1328	1	2014-09-29	01-04	P	Ponce	1	1	1	1	1	1	0	0	0	0	1	1	1	0	1	0	1	1	1	0	1	1	1	1	0	0	0	0	0	0	0	1	0	0	0	1	1	0	1	0
1329	1	2014-09-29	60-79	P	Ponce	1	1	1	1	1	1	0	0	0	0	1	1	1	0	0	0	1	1	0	1	0	1	1	1	1	1	1	0	0	0	0	0	0	1	1	1	1	0		1
1330	1	2014-09-29	25-29	P	Ponce	0	1	0	0	1	1	0	1	0	0	0	1	1	1	1	1	0	0	0	0	0	1	1	1	0	1	0	0	0	0	0	0	0	0	1	1	0	0	0	0
1331	1	2014-09-29	05-09	P	Ponce	1	1	1	0	1	1	0	1	0	1	0	1	1	1	0	0	1	0	0	1	0	1	1	1	1	0	1	0	0	0	0	0	0	0	1	1	0	0	1	1
1332	2	2014-09-29	25-29	P	Ponce		1	1	1	1	1	0	1	0	0	1	1	1	0	0	0	0	1	0	0	0	1	1	1	1	1	1	0	0	0	0	0	0	0	1	1	1	0	0	1
1333	1	2014-09-29	10-14	P	Ponce
1334	2	2014-10-05	30-39	P	Ponce	1	1	1	1	1	1	1	1	0	0	1	0	1	0	0	0	0	1	0	1	0	1	1	1	1	1	1	0	0	0	0	1	0	0	1	1	0	0	0	1
1335	1	2014-10-11	01-04	P	Ponce	1	0	0	0	1	1	0	0	0	0	0	1	0	0	0	1	1	1	1	1	0	1	1	1	1	0	1	0	0	0	0	0	0	0	1	1	0	0	1	0
1336	2	2014-10-03	05-09	P	Ponce	1	1	1		1	1	0	1	0	0		1	0	1	0	0	0	0	0	0	0	1	1	1	1	1	1	0	0	0	0	0	0	0	1	1
1337	2	2014-10-09	25-29	P	Ponce	1	1	1	0	1	0	0	0	0	0	0	0	1	0	0	0	0	0	0	0	0	1	1	1	0	1	0	0	0	0	0	0	0	0	0	1	0	0	0	0
1338	1	2014-10-13	25-29	P	Ponce	1	0	0	0	0	0	0	0	0	0	0	0	1	0	0	0	0	0	0	0	0	1	1	1	0	1	0	0	0	0	0	0	0	0	0	1	0	0	0	0
1339	1	2014-10-04	<1	P	Ponce	1	1	0	0	1	1	0	0	0	1	0	1	0	1	1	0	0	0	0	0	1	0	0	0	0	0	0	0	0	0	0	0	0	0	1	1	0	1	1	0	0	1	0	0
1340	2	2014-11-08	25-29	P	Ponce	1	1	1	1	1	1	0	0	0	0	1	0	1	0	1	1	1	1	0	1	0	1	1	1	0	1	0	0	0	0	0	0	0	0	0	1	0	0	0	0
1341	2	2014-11-07	40-59	P	Ponce	0	1	1		1	0	0	0	0	0	0	1	0	0	0	0	1	0	0	0	0	1	1	1	1	1	0	0	0	0	0	0	0	0	0	0	0	0	0	0
1342	2	2014-10-17	15-19	P	Ponce	1	0	1	0	1	1	0	0	0	0	1	1	0	0	0	0	0	1	0	0	0	1	1	1	0	1	1	0	0	0	0	0	0	0	1	1	0	0	0	1
1343	1	2014-10-14	<1	P	Ponce	1	1	0	1	1	1	0	0	0	0		1		1	1		1		0		1				0			0	0	0	0	0	0	0	1	1		0			0	1	0	1
1344	2	2014-10-14	05-09	P	Ponce	1	1	0	1	1	1	0	0	0	0	1	1	1	1	0	0	1	0	0	0	0	0	0	1	0	0	0	0	0	0	0	0	0	0	1	1	0	0	0	0
1345	2	2014-10-12	10-14	P	Ponce	1	1	1	1	0	0	1	1	0	0	1	1	1	1	1	1	1	1	0	1	1	1	1	0		1	1	0	0	0	0	0	0	0	1	1	0	0	0	1
1346	2	2014-10-12	30-39	P	Ponce	1	1	1	1	1	1	0	1	0	0	1	1	1	1	1	1	1	1	1	1	1	1	1	1	1	1	1	0	1	0	0	1	0	0	1	1	1	0	0	1
1347	2	2014-10-15	30-39	P	Ponce	1	0	1	1	1	1	1	1	0	0	1	1	1	1	0	1	1	1	1	1	1	1	1	1	1	1	1	0	0	0	0	1	0	0	1	1	1	0	0	1
1348	2	2014-10-17	40-59	P	Ponce	1	1	1	1	0	1	0	0	0	0	0	1	1	1	0	0	0	1	0	0	0		1	1	0	0	1	0	0	0	0	0	0	0	0	1	1	0	0	1
1349	1	2014-10-17	10-14	P	Ponce	1	1	1	1	1	1	0	0	0	0	0	1	1	0	0	1	1	1	0	1	0	1	1	1	1	0	1	0	0	0		1	0	0	1	1	1	0	1	1
1350	1	2014-10-17	10-14	P	Ponce	1	1	1	0	1	1	0	1	0	0	0	0	1	0	0	0	0	0	0	0	0	1	1	1	1	0	1	0	0	0	0	0	0	0	0	0	0	0	0	0
1351	2	2014-10-17	05-09	P	Ponce	1	1	1	0	0	1	0	0	0	0	1	0	0	0	1	0	0	0	0	0	0	1	1	1	0	0	1	0	0	0	0	0	0	0	0	1	0	0	1	0
1352	2	2014-10-17	15-19	P	Ponce	1	1	1	1	1	1	0	1	0	0	1	1	1	1	0	1	1	1	0	1	1	1	1	1	0	1	1	0	1	0	0	0	0		1	1	1	0	1	1
1353	2	2014-10-16	01-04	P	Ponce	1	1	0	0	1	0	0	1	0	0		0		1	0	1	0		0		1				0			0	0	0	0	0	0	0	1	1		0			0	1	0	0
1354	1	2014-10-17	05-09	P	Ponce	1	1	1	0	1	1	0	0	0	0	0	1	1	0	1	1	1	1	1	1	0	1	1	1	1	1	1	0	0	0	0	0	0	0	1	1	0	0	1	0
1355	1	2014-10-18	01-04	P	Ponce	1	0	0	0	1	0	0	1	0	0	0	0	0	0	1	0	1	0	0	0	0	1	1	1	0	0	1	0	0	0	0	0	0	0	0	0	0	0	0	0
1356	1	2014-10-15	01-04	P	Ponce	1	0	1	1	1	1	0	1	0	0		1		0	1	1	0		0		0				0			0	0	0	0	0	0	0	1	1		1			0	1	1	1
1357	2	2014-10-10	10-14	P	Ponce	1	1	0	0	1	1	0	0	0	0	0	1	1	0	0	0	1	0	0	0	0	1	0	1	0	1	0	0	0	0	0	0	0	0	0	1	0	0	0	0
1358	2	2014-10-07	01-04	P	Ponce	1	0	0	0	0	0	0	0	0	0	0	0	0	1	1	0	0	0	0	0	0	0	0	0	0	0	0	0	0	0	0	0	0	0	0	1	0	0	0	0	1	0	0	0
1359	1	2014-10-07	>=80	P	Ponce	1	1	1	0	1	1	0	1	0	0	1	1	1	0	0	0	1	0	0	1	0	1	1	1	1	1	1	0	0	0	0	0	0	0	1	1	1	0	1	1
1360	1	2014-10-08	10-14	P	Ponce	1	0	1	0	1	1	0	0	0	0	0	1	1	1	0	0	1	0	0	0	0	1	1	1	0	0	0	0	0	0	0	0	0	0	0	1	1	0	0	0
1361	1	2014-10-07	10-14	P	Ponce	1	1	0	1	1	1	0	0	0	0	0	0	0	1	0	0	1	1	0	0	1	1	1	1	0	0	1	0	0	0	0	0	0	0	1	1	0	0	1	0
1362	2	2014-10-08	10-14	P	Ponce	1	1	0	1	1	1	0	0	0	0	0	0	0	0	0	0	1	1	1	1	1	1	1	1	0	0	1	0	0	0	0	0	0	0	1	1	0	0	1	0
1363	1	2014-10-08	<1	P	Ponce	1	0	0	0	1	1	0	0	0	0		1		0	0	0	1	0	0	1	0							0	0	0	0	1	0	0	1	1		0			0	1	0	1
1364	1	2014-10-06	05-09	P	Ponce	1	1	1	0	1	1	0	0	0	0	0	1	1	0	0	1	1	1	0	0	0	1	1	1	0	0	1	0	0	0	0	0	0	0	1	1	0	0	1	1
1366	1	2014-10-08	05-09	P	Ponce	1	1	1	0	1	0	0	0	0	0	0	0	0	0	1	0	0	0	0	0	0	1	1	0	0	1	0	0	0	0	0	0	0	0	0	0	0	0	0	0
1367	1	2014-10-08	10-14	P	Ponce	1	1	1	0	0	0	0	0	0	0	1	1	1	0	0	1	1	1	1	1	0	1	1	1	0	0	1	0	0	0	0	0	0	0	1	1	0	0	1	1
1368	2	2014-10-19	01-04	P	Ponce	1	1	1	0	0	1	0	0	0	0	0	1	1	0	0	0	1	1	0	0	0	0	0	0	0	0	0	0	0	0	0	0	0	0	0	1	1	0	1	1
1369	1	2014-10-22	10-14	P	Ponce	1	0	1	1	1	1	0	0	0	0	1	1	1	0	1	0	0	1	1	1	0	1	1	1	1	0	1	0	0	0	0	0	0	0	1	1	0	0	0	1
1370	2	2014-10-18	40-59	P	Ponce	1	0	1	0	1	1	1	0	0	0	1	0	1	1	1	0	1	1	0	0	0	1	1	1	1	1	1	0	0	0	0	0	0	0	1	1	1	0	1	1
1371	1	2014-10-17	60-79	P	Ponce	1	1	1	0	1	1	0	0	0	0	0	1	1	0	0	0	0	0	0	0	1	1	1	1	0	1	1	0	0	0	0	0	0	0	1	1	0	0	0	1
1372	1	2014-10-21	01-04	P	Ponce	1		1	1	0	0	0	0	0	0	0	1		0	0		0		1	0	1				0			0	0	0	0	0	0	0	0	1		0
1373	2	2014-10-21	30-39	P	Ponce	1	0	0	0	1	1	0	0	0	0	1	1	1	0	0	0	0	0	0	1	0	1	1	1	1	0	1	0	0	0	0	0	0	0	1	1	0	0	0	0
1374	1	2014-10-19	<1	P	Ponce	1	1	0	0	1	1	0	0	0	0		1		0	1	0	1		1		0				0			0	0	0	0	0	0	0	1	1		0			0	1	0	0
1375	2	2014-10-20	05-09	P	Ponce	1	1	1	1	1	1	0	0	0	0	1	1	1	1	1	1	1	1	0	1	0	1	1	1	0	1	1	1	0	0	0	0	0	0	1	1	1	0	1	1
1376	1	2014-10-06	05-09	P	Ponce	1	1	0	0	1	1	0	1	0	0	0	1	1	1	1	1	1	0	0	0	0	1	1	1	1	0	1	0	0	0	0	0	0	0	1	1	0	0	1	1
1377	2	2014-10-17	40-59	P	Ponce	1	1	1	1	1	1	1	1	0	0	1	1	1	0	0	0	0	0	0	0	0	1	1	1	1	1	1	0	0	0	0	0	0	0	1	1	0	0	0	0
1378	2	2014-10-22	<1	P	Ponce	1		0	0	1	1	0		0	0	0			1	1		1		0		1				0			1	0		0	0	0	0		1		0			0	0	0	0
1379	1	2014-10-22	05-09	P	Ponce	1	1	0	0	0	1	0	0	0	0	1	1	1	0	0	0	0	0	0	0	1	1	1	1	0	0	0	0	0	0	0	0	0	0	0	1	0	0	0	0
1380	2	2014-10-18	<1	P	Ponce
1381	2	2014-10-18	<1	P	Ponce
1382	2	2014-10-10	<1	P	Ponce
1383	2	2014-10-06	60-79	P	Ponce		1	1	1	0	0	0	0	0	0	1	1	1	0	0	0	1	0	0	0	0	1	1	1		1	1	0	0	0	0	0	0	0	0	1	1	0	0	1
1384	1	2014-10-07	60-79	P	Ponce	1	1	1	1	1	0	0	0	0	0	0	0	0	0	0	0	1	1	0	1	0	1	1	1	0	1	1	0	0	0	0	1	0	0	0	1	1	0		1
1385	1	2014-10-22	60-79	P	Ponce	1		1	1	1	1	0	1	0	0	0	1	1	1	0	0	1	0	0	0	0	1	1	1	1	0	1	0	0	0	0	0	0	0	1	1	1	0		1
1386	2	2014-10-22	15-19	P	Ponce	1	0	1	0	1	1	0	1	0	0	1	0	1	0	0	0	0	1	1	0	0	1	1	1	1	1	1	0	0	0	0	0	0	0	0	1	0	0	0	0
1387	2	2014-10-24	05-09	P	Ponce	1	0	1	0	0	0	0	0	0	0	0	0	1	0	0	1	1	1	1	0	0	0	0	0	0	0	0	0	0	0	0	0	0	0	0	0	1	0	0	0
1388	1	2014-09-29	10-14	P	Ponce	1	1	1	0	1	1	0	0	0	0	1	1	1	0	0	0	0	1	0	0	0	1	1	1	1	0	1	0	0	0	0	0	0	0	1	1	0	0	0	1
1389	2	2014-10-03	10-14	P	Ponce	1	1	1	0	1	1	0	1	0	0	1	1	1	0	0	0	1	1	0	0	0	1	1	1	1	1	1	0	0	0	0	0	0	0	1	1	0	0	0	0
1390	1	2014-10-02	01-04	P	Ponce	1	1	0	0	0	0	0	0	0	0	0	0	0	1	1	0	0	0	0	0	0	0	0	0	0	0	0	0	0	0	0	0	0	0	0	0	0	0	0	0
1391	1	2014-10-04	25-29	P	Ponce	1	1	1	0	1	1	0	0	0	0	1	1	1	0	1	0	0	0	0	0	0	1	1	1	1	1	1	0	0	0	0	0	0	0	0	1	1	0	0	1
1392	1	2014-10-04	05-09	P	Ponce	1	0	1		1	1	0	0	0	0	0	1	1	0	0	0	1	0	0	0		0	0	0	0	0	0	0	0	0	0	0	0	0	1	1	0	0	0	0
1393	2	2014-10-04	30-39	P	Ponce	1	1	1	0	1	1	0	0	0	0	1	0	1	0	0	0	1	1	1	1	1	1	1	1	1	1	1	0	0	0	0	0	0	0	1	1	0	0	0	1
1394	2	2014-10-05	05-09	P	Ponce	1	0	1	1	1	1	0	1	0	0	1	0	1	0	0	0	0	0	0	0	0	1	1	1	1	0	1	0	0	0	0	0	0	0	1	1	0	0	1	0
1395	1	2014-10-03	40-59	P	Ponce	1	1	1	0	1	1	0	1	0	0	0	1	1	0	1	0	1	1	0	0	0	1	1	1	1	1	1	0	0	0	0	0	0	0	1	1	1	0	0	1
1396	1	2014-10-04	30-39	P	Ponce	1	1	1	1	1	0	0	0	0	0	1	1	1		0	0	1	0	0	0	0	1	1	1	1	1	1	0	0	0	0	0	0	0	1	1	0	0	0	0
1397	2	2014-10-04	40-59	P	Ponce	1	1	0	1	1	1	0	0	0		0	1	1	0	0	1	1	0	0	1	0	1	1	1	1	1	1	0	0	0	0	0	0	0	0	1	0	0	0	1
1398	1	2014-10-03	20-24	P	Ponce	1	1	1	0	1	1	0	1	0	0	1	1	1	1	1	0	0	0	0	1	0	1	1	1	1	1	1	0	0	0	0	0	0	0	0	0	0	0	0	0
1399	1	2014-10-03	15-19	P	Ponce	1	1	1	0	1	1	0	0	0	0	1	1	1	0	0	1	0	0	0	0	0	1	1	1	1	1	1	0	0	0	0	0	0	0	1	1	0	0	0	0
1400	2	2014-10-08	01-04	P	Ponce	1	1	1	0	0	1	0	0	0	0	0	0	0	0	0	0	0	0	0	0	0	0	0	0	0	0	0	0	0	0	0	0	0	0	0	0	0	0	0	0
1401	1	2014-10-08	<1	P	Ponce	1	1			1			0				1		0	0		0		0		0		0	0	0	0	0			0									1		1	1	0	0
1402	2	2014-10-09	20-24	P	Ponce	1	0	1	0	1	1	0	1	0	0	1	1	1	1	0	0	0	1	0	0	0	1	1	1	1	1	1	0	0	0	0	0	0	0	0	1	0	0		1
1403	1	2014-10-09	60-79	P	Ponce	1	1	1	0	0	1	0	0	0	0	0	1	0	0	0	0	1	0	0	0	0	1	1	1	1	1	1	0	0	0	0	0	0	0	0	1	1	0	0	0
1404	2	2014-10-09	20-24	P	Ponce	1	1	1	0	1	1	0	1	0	0	1	1	1	0	0	0	1	1	0	0	0	1	1	1	1	1	1	0	0	0	0	1	0	0	0	1	1	0	0	1
1405	2	2014-10-10	05-09	P	Ponce	1	0	1	1	1	1	0	0	0	0	0	0	0	0	0	0	0	1	1	1	0	1	1	1	0	0	1	0	0	0	0	0	0	0	1	0	0	0	0	0
1406	1	2014-10-09	05-09	P	Ponce	1	1	1	0	1	1	0	0	0	0	0	1	1	0	0	0	1	0	0	1	0	1	1	1	1	0	0	0	0	0	0	0	0	0	1	1	0	0	0	0
1407	2	2014-10-07	10-14	P	Ponce	1	1	0	0	1	1	0	1	0	0	1	1	1	0	0	0	1	1	0	1	0	1	1	1	0	1	1	1	0	0	0	0	0	0	0	1	0	0	1	1
1408	1	2014-10-11	01-04	P	Ponce	1	0	0	0	1	0	0	0	0	0	0	0	0	1	0	0	0	0	0	0	0	1	1	1	0	0	1	0	0	0	0	0	0	0	1	0	0	0	0	0
1409	1	2014-11-12	01-04	P	Ponce	1	0		1		1	0	0	0	0	0	0	0	1	0		1	1	0	0	1	1	1	1	1	0	1	0	0	0	0	0	0	0	0	1	0	0	1	0	0	1	1	1
1410	1	2014-11-12	05-09	P	Ponce	1	0	0	1	1	0	0	0	0	0	0	0	0	1	1			1	1	0	0	0	0	0	0	0	0	0	0	0	0	0	0	0	0	1	0	0	0	1
1411	2	2014-11-14	01-04	P	Ponce	1	0	0	0	0	1	0	0	0	0	1	1	0	1	1	1	0	1	0	1	0	1	1	1	0	0	1	0	0	0	0	0	0	0	0	1	0	0	1	0	0	1	1	1
1412	1	2014-11-13	01-04	P	Ponce	1	1	1		1	1	0	1	0	1	1	1	0	0	0			0	0	0	0	1	1	1	1	0	1	0	0	0	0	0	0	0	0	0	0	0	0	0	0	1	0	0
1414	2	2014-11-15	<1	P	Ponce	1	1	1	1	1	1	0	0	0	0	0	1	0	0	0		1	1	1	0	0	0	0	0	1	0	0	0	0	0	0	0	0	1	1	1	0	0	1	0	0	1	1	0
1415	1	2014-11-14	05-09	P	Ponce	1	1	0	0	1	1	0	0	0	0	0	0	0	0	0			0	0	0	1	0	0	0	0	0	0	0	0	0	0	0	0	0	1	1	0	0	0	0
1416	1	2014-10-10	05-09	P	Ponce	1	1	1	0	1	0	0	0	0	0	0	1	0	0	0	0	0	0	0	0	0	1	1	1	1	0	1	0	0	0	0	0	0	0	1	1	0	0	0	0
1417	1	2014-10-10	01-04	P	Ponce	1	1	1	0	1	1	0	0	0	0	1	1		1	0	1	1	1	0	1	0	0	0	0	0	0	0	0	0	0	0	0	0	0	1	1	0	0	1	1
1418	1	2014-10-10	01-04	P	Ponce	1	1	1	1	1	1	0	1	1	1	1	1	1	1	1	1	1	1	0		0			1	1			0	0	0	0	0	0	0	1	1	1	0	1
1419	1	2014-11-09	60-79	P	Guayama	1	0	1		0		0	0			1	1	1	1	1	1	1	1		1	0	1	1	1		1		0		0		0	0			1	1	0	1	1
1420	2	2014-11-20	01-04	P	Ponce	1	1	0	0	1	0	0	0	0	0	0	0	0	1	1	0	1	0	0	0	0	0	1		0			0	0	0	0	0	0	0	0	1	0	0	0	0
1421	2	2014-10-03	<1	P	Ponce
1422	2	2014-10-16	01-04	P	Ponce
1423	1	2014-11-22	15-19	P	Ponce	1	0	0	1	1	1	0	0	0	0	1	1	1	1	1	0	0	1	0	0	1	0	0	0	0	1	0	0	0	0	0	0	0	0	0	0	0	0	0	1
1424	1	2014-10-21	15-19	P	Ponce	1	0	1	0	1	0	0	0	0	0	1	1	1	1	1	1	1	0	0	1	0	1	1	1	0	0	0	0	0	0	0	1	0	0	0	1	0	0	0	0
1425	1	2014-11-21	01-04	P	Ponce	1	1	0	0	1	1	0	0	0	0		0	1	0	0	1	1	1	1		0	1			0			0	0	0	0	0	0	0	1	1	0	0		1	0	1	0	0
1426	2	2014-10-20	05-09	P	Ponce	1	1	1	1	1	1	0	0	0	0	1	1	1	0	0	0	1	1	1	1	0	1	1	1	0	0	1	0	0	0	0	0	0	0	1	1	0	0	1	0
1427	2	2014-11-19	<1	P	Ponce	1	1	0	0	1	1	0	0	0	0	0	0	0	0								0	0	0	0	0	0	0	0	0	0	0	0	0	1	1	0	0	0	0	0	1	0	0
1428	2	2014-10-20	01-04	P	Ponce	1	1	1		1	1	0	0	0	0	0	1	0	1	1	1	1	1	1	1	1	0	0	0	0	0	0	0	0	0	0	0	0	0	0	1	0	0	1	0	0	0	1	0
1429	1	2014-11-16	01-04	P	Ponce	1	0	1	0	1	1	0	1	0	0	1	1	1	0	0	0	0	0	0	0	0	1	1	1	0	0	1	0	0	0	0	0	0	0	1	1	0	0	0	0	0	0	1	1
1430	1	2014-11-11	10-14	P	Ponce	1	1	1		1	0	0	0	0	0	0	0	1	0	1	1	0	1	1	1	1	1	1	1	0	1	1	0	0	0	0	0	0	0	0	0	0	0	0	1
1431	1	2014-11-12	05-09	P	Ponce	1	0	1	0	1	1	0	0	0	0	0	1	1	0	0	0	1	0	0	0	0	0	0	0	0	0	0	0	0	0	0	0	0	0	1	1	0	0	1	1
1432	2	2014-11-11	30-39	P	Ponce	1	1	1	1	1	1	0	1	0	0	1	1	1	0	0		0	1	0	1	0	1	1	1	1	1	1	0	0	0	0	0	0	0	1	1	0	0	0	1
1433	1	2014-11-11	05-09	P	Ponce	0	1	1	0	1	1	1	0	0	0	0	1	1	0	1	0	1	0	1	1	1	0	0	0	0	0	0	0	0	0	0	0	0	0	0	1	0	0	0	0
1434	2	2014-11-12	40-59	P	Ponce	1	1	1	0	1	1	0	0	0	0	0	0	1	0	0	0	0	1	0	0	0	1	1	1	0	0	1	0	0	0	0	0	0	0	1	1	1	0	0	0
1435	2	2014-10-28	20-24	P	Guayama	1	1	1	0	0	0	0	0	0	0	1	1	1	0	1		1	0	0	1	0	1	1	1	1	1	0	0	0	0	0	0	0	0	0	0	0	0	0	0
1436	2	2014-10-29	60-79	P	Guayama	1	0	1	0	0	0	1	0	0	0	0	0	1	0	0		0	0	0	0	0	1	1	1	1	1	1	0	0	0	0	0	0	0	0	1	1	0	0	1
1437	1	2014-11-08	01-04	P	Guayama	1	0	1	0	0	1	0	0	0	0	0	0	0	0	1	0	1		0		1				0			0	0	0	0	0	0	0	0	0	0	1	0		1	0	0	0
1438	1	2014-11-11	01-04	P	Guayama	1	1	1	0	0	0	0	0	0	0	0	1	1	1	1	1	1	1	0	0	0	1	1	1	0	0	0	0	0	0	0	0	0	0	0	0	0	0	0	0
1439	1	2014-11-02	60-79	P	Guayama	1	0	1	0	0		0	0	0	0	1	1	1	0	1	0	0	0	0	1	1	1	1	1	1	1	1	0	0	0	0	0	0	0	0	0	0	0	0	1
1440	2	2014-11-01	01-04	P	Guayama	1	1	0	0	1	1	0	0	0	0	0	1	1	0	0	1	1	0	0	0	0	1	0	0	0	0	0	0	0	0	0	0	0	0	0	1	0	0	1	0	1	1	0	0
1441	2	2014-11-03	20-24	P	Guayama	1	1	1	0	1	1	0	1	0	0	0	0	1	0	0	0	0	0	0	0	0	0	1	1	0	1	0	0	0	0	0	0	0	0	1	1	0	0	0	0
1442	1	2014-11-03	01-04	P	Guayama	1	0	1	0	1	1	0		0	0		1		0	0		1	1	1		1				1			0	0	0	0		0	0	1	1	1	0			0	1	0	0
1443	2	2014-11-17	40-59	P	Ponce	1	1	1	1	1	1	0	1	0	0	1	1	1	0	0	1	1	1	0	1	1	1	1	1	1	1	1	0	1	0	0	0	0	0	1	1	1	0	1	1
1444	1	2014-11-18	25-29	P	Ponce	1	1	1	0	1	1	0	0	0	0	1	1	1	0	0	0	1	0	0	0	0	0	1	1	1	1	0	0	0	0	0	0	0	0	0	1	0	0	0	1
1445	2	2014-11-13	40-59	P	Ponce	1	1	1	1	1	1	0	1	1	0	1	0	1	0	0	0	1	1	1	1	1	1	1	1	1	1	1	0	0	0	0	0	0	0	1	1	1	0	0	1
1446	1	2014-11-18	60-79	P	Ponce	1	1	1	0	0	0	0	0	0	0	0	0	0	0	0	0	0	0	0	0	1	1	1	1	1	1	1	0	0	0	0	0	0	0	0	1	1	0	0	0
1447	2	2014-11-11	15-19	P	Ponce	1	1	1	0	1	1	0	0	0	0	1	0	1	0	0	0	0	1	0	0	0	1	1	1	1	1	0	0	0	0	0	0	0	0	1	1	1	0	0	0
1448	2	2014-11-19	01-04	P	Ponce	1	0	1	1	1	1	0	0	0	1	0	1	0	0	0	0	1	1	1	0	0	1	1	1	1	0	1	0	0	0	0	0	0	0	0	0	0	1	0	0
1449	1	2014-11-11	<1	P	Ponce	1	0	0	1	1	1	0		0	0		1		1	1	1			0		1				0			0	0	0	0	0	0	0	1	0		0			1	1	0	1
1450	1	2014-11-20	01-04	P	Ponce	1	0	0	1	0	1	0	0	0	0	0	1	0	0	0	1	1	0	0	0	0	1	1	1	1	0	1	0	0	0	0	0	0	0	0	1	0	0	0	0	0	0	0	0
1451	2	2014-11-17	25-29	P	Ponce	1	1	1	1	0	0	0	0	0	0	1	0	1	0	1	0	0	1	0	1	1	1	1	1	0	1	0	0	0	0	0	0	0	0	1	1	1	0	0	1
1452	1	2014-11-18	60-79	P	Ponce	1	0	1	0	0	0	0	0	0	0	0	1	1	0	1	0	1	0	0	0	0	1	1	1	1	1	1	0	0	0	0	0	0	0	0	1	0	0	0	1
1453	2	2014-11-15	05-09	P	Ponce	1	1	1	1	1	1	0	0	0	0		0	1	1	1	0	1	1	0	0	0	1	1	1	1	0	1	0	0	0	0	0	0	0	1	1	0	0	0	1
1454	1	2014-11-19	40-59	P	Ponce	1	1	1	0	1	1	0	0	0	0	1	1	1	0	0	0	1	0	0	1	1	1	1	1	1	1	1	0	0	0	0	0	0	0	1	1	0	0	0	1
1455	1	2014-11-21	<1	P	Ponce	1	1	1	1	1	1	0	0	0	0	0	0		0	0	0	1	0	0	0	0	0	0	0	0	0	0	0	0	0	0	0	0	0	1	1		0	1		0	1	1	1
1456	1	2014-10-06	01-04	P	Ponce	1	1	1	0	1	1	0	1	0	0	0	1	0	1	1	0	1	1	0	1	0	1	1	1	1	0	1	0	0	0	0	1	0	0	1	1	0	0	0	0
1458	2	2014-11-06	30-39	P	Guayama	1	0	1	1	0	0	0	0	0	0	1	1	1	0	0	0	1	0	0	0	0	1	1	1	1	0	0	0	0	0	0	0	0	0	0	1	0	0	0	1
1459	1	2014-10-05	15-19	P	Ponce	1	1	1		1	1	0	0	0	0	1	1	1	1	0	1	0	1	0	0	1	0	0	1	0	1	1	0	0	0	0	0	0	0	0	1	0	0	0	1
1460	1	2014-11-19	01-04	P	Ponce	1	1	1	1	1	1	0	0	0	0	0	1		1	1	1	1	1	0	1	0							0	0	0	0		1	0	1	1	1	0	1	0
1461	1	2014-10-07	05-09	P	Ponce	1	0	0	0	1	0	0	0	0	0	0	0	0	0	0	0	1	0	0	0	0	0	0	1	1	0	0	0	0	0	0	0	0	0	0	0	0	0	0	0
1463	2	2014-11-01	40-59	P	Guayama	1	0	1	1	0	1	0	0	0	0	1	0	1	0	0	0	1	1	0	0	0	1	1	1	1	1	1	0	0	0	0	0	0	0	0	1	0	0	0	1
1464	1	2014-11-14	01-04	P	Ponce	1	1	1	1	1	1	0	0	0	0	0	0	0	1	0	1	1	1	0	0	0	1	1	1	0	1	1	0	0	0	0	1	0	0	1	1	1	0	1	0
1465	1	2014-10-07	15-19	P	Ponce	1	0	0	1	1	1	0	0	0	0	1	1	1	0	0	0	1	0	0	1	0	1	1	1	1	1	1	0	0	0	0	0	0	0	1	1	1	0	0	0
1466	2	2014-10-07	15-19	P	Ponce	1	0	0	0	1	1	0	0	0	0	1	1	0	0	0	0	0	1	0	1	0	1	1	0	0	1	0	0	0	0	0	0	0	0	1	1	1	0	0	1
1467	1	2014-10-06	01-04	P	Ponce	1	1	1	0	1	1	0	0	0	0	0	0			0				1	1	1			1				0	0	0	0	0	0	0	1	1	1	0
1468	1	2014-11-20	60-79	P	Ponce	1	1	1	1	0	1	0	0	0	0	0	1	0	1	1	0	0	0	0	0	0	1	0	1	0	0	0	0	0	0	0	0	0	0	0	1	0	0	0	1
1469	1	2014-11-15	15-19	P	Ponce	0	1	1	1	1	1	0	1			0	0	0	0	0	0	1	0	0	1	1	0	1	1	0	0	0	0	0	0	0	1	0	1	1	1	1	0	1	1
1470	1	2014-10-07	10-14	P	Ponce	1	0	1	0	1	1	0	1	0	0	0	1	1	0	0	1	1	1	1	1	0	1	1	1	1	0	1	0	0	0	0	0	0	0	1	1	0	0	0	1
1471	2	2014-10-06	01-04	P	Ponce	1	1	0	0			0	0	0	0	0	0	0	1	0	0	1	0	0	0	0	0	0	0	0	0	0	0	0	0	0	0	0	0	1	1	0	0	0	0	0	1	1	1
1472	2	2014-10-07	60-79	P	Ponce	1	0	0	1	0	0	0	0	0	0	0	0	0	0	1	0	1	0	0	0	0	0	0	0	0	0	0	0	0	0	0	0	0	0	0	1	0	0	0	0
1473	2	2014-11-13	01-04	P	Guayama	1	1	0	0	1	1	1	0	0	0	0	0		0	0	0	1	0	0		0				0			0	0	0	0	0	0	0	1	1	1	0	0	0	0	1	1	1
1474	2	2014-11-13	<1	P	Guayama	1	1	0	0	0	0	0	0	0	0	0	1		0	0			0	0		0				0			0	0	0	0	0	0	0	0	1		0	0	0	0	1	0	1
1475	2	2014-10-24	30-39	P	Guayama	0	1	1	1	1	1	0	0	0	0	0	0	1	0	1	1	1	1	1	1	1	0	0	0	1	1	0	0	1	0	0	0	0	0	0	1	0	0	0	1
1476	2	2014-11-15	01-04	P	Guayama	1	1	1	0	1	1	0	0	0	0	0	1	1	1	1	0	1	0	0	0	0	1	1	1	0	0	0	0	0	0	0	0	0	0	1	1	0	0	1	0
1477	2	2014-11-17	05-09	P	Guayama	1	1	1	0	1	1	1	0	1	0	0	1	1	1	1	1	1	0	0	1	0	1	1	1	1	1	0	1	0	0	0	1	0	0	1	1	0	0	0	1
1478	2	2014-11-20	05-09	P	Ponce	1	1	0	0	0	0	0	0	0	0	0	0	0	0	0	0	0	0	0	0	0	0	0	0	0	0	0	0	0	0	0	0	0	0	0	0	0	0	0	0
1479	1	2014-11-22	05-09	P	Ponce	1	1	0	0	1	0	0	0	0	0	0	0	1	0	0	0	0	0	0	0	0	0	0	0	0	0	0	0	0	0	0	0	0	0	0	0	0	0	0	0
1480	2	2014-11-20	30-39	P	Guayama	1	1	1	0	1	1	0	1	0	1	0	0	1	0	0	0	1	1	0	1	1	1	1	1	1	1	0	0	0	0	0	1	0	0	0	1	1	0	0	0
1481	2	2014-11-23	05-09	P	Guayama	1	1	1	0	0	1	0	0	0	0	1	1	1	0	0	0	0	0	0	0	1	0	0	1	0	1	0	0	0	0	0	0	0	0	0	1	1	0	0	0
1482	2	2014-12-03	<1	P	Ponce	1	0	0	0	0	0	0	0	0	0	0	0	0	1	1		0	0	0	0	0	0	0	0	0	0	0	0	0	0	0	0	0	0	0	0	0	0	0	0	1	0	0	1
1483	2	2014-12-03	30-39	P	Ponce	1	1	0	0	1	0	0	0	0	0	0	0	0	0	0		0	1	0	1	0	1	0	1	1	1	1	0	0	0	0	0	0	0	1	1	0	0	0	1
1484	2	2014-12-02	40-59	P	Ponce	1	1	1	1	1	0	0	0	0	0	0	0	1	1	1	1	0	1	0	1	0	1	1	1	0	1	0	0	0	0	0	0	0	0	0	1	0	0	0	1
1486	2	2014-11-28	05-09	P	Ponce	1	0	0	0	0	1	0	0	0	1	0	1	1	0	0	1		0	0	1	0	1	1	0	0	0	1	0	0	0	0	0	0	0	0	0	0	0	0	0
1487	1	2014-12-02	05-09	P	Ponce	1	1	1	1	0	1	0	0	0	0	0	0	1	1	1	0	1	1	1	1	1	1	0	1	0	0	1		0	0	0	0	0	0	0	1	0	0	0	0
1488	1	2014-12-23	05-09	P	Ponce	1	1	1	0	1	1	0	0	0	0	1	1	0	1	1	0	1	0	1	1	0	1	1	1	1	0	1	0	0	0	0	0	0	0	1	1	1	0	0	0
1489	2	2014-12-27	<1	P	Ponce	1	1	1	1	1	1	1	0	0	0	0	1	0	1	0	0	0	0	0	0	0	1	1	1	1	0	1	0	0	0	0	0	0	0	1	1	0	0	0	0	0	1	0	1
1490	1	2014-12-19	60-79	P	Guayama	1	1	1	1	1	1	0	1	0	0	1	0	1	1	1	0	1	0	0	1	0	1	1	1	1	0	0	0	0	0	0	0	0	0	1	1	1	0	0	0
1492	2	2014-12-06	60-79	P	Guayama	0	1	1	1	0	1	0	1	0	0	0	0	1	0	1	1	1	1	0	1	0	1	1	1	1	1	1	0	0	0	0	0	0	0	1	1	0	0	0	1
1493	2	2014-12-12	<1	P	Ponce	1	1	1	1	1	1	1		0	1		1		1	0		1		1		0	1			1			0	0	0	0	0	0	1	1	1		0			0	1	1	0
1494	2	2014-11-28	05-09	P	Ponce	1	1	1	0	1	1	0	0	0	0	1	1	1	1	0	0	1	0	0	0	0	1	1	1	1	0	1	0	0	0	0	0	0	0	0	0	0	0	0	0
1495	2	2014-11-28	<1	P	Ponce	1	0	0	0	0	1	0	0	0	0	0	0	0	0	0		0	0	0	0	0	0	0	0	0	0	0	0	0	0	0	0	0	0	0	0	0	0	0	0	1	1	0
1496	1	2014-11-12	>=80	P	Ponce	1	1	1	0	0	0	0	0	0	0	0	0	1	0	0	1		0	0	0	1	1	1	1	1	1	1	0	0	0	0	0	0	0	0	1	0	0	0	0
1497	2	2014-11-21	40-59	P	Ponce	1	1	1	1	0	0	0	1	0	0	1	1	1	0	1		1	1	0	1	0	1	1	1	1	1	1	0	0	0	0	0	0	0	0	1	1	0	1	1
1498	2	2014-11-25	25-29	P	Ponce	1	1	1	1	0	0	0	1	0	0	1	0	1	0	0		0	0	0	0		1	1	1	0	1	1	0	0	0	0	0	0	0	0	1	0	0	0	0
1499	1	2014-11-29	<1	P	Ponce	1	1	1	0	1	1	1	0	0	0	0	1		0	1	0	0	1	0		0							0	0	0	0	0	0	0	1	1	1	0	1		1	1	0	1
1500	1	2014-11-30	60-79	P	Ponce	1	1	0	1	0	1	0	0	0	0	0	0	1	0	0		0	0	0	0	0	1	1	1	1	1	1	0	0	0	0	0	0	0	0	1	0	0	0	0
1501	2	2014-11-30	<1	P	Ponce	1	1	1	0	1	0	0	0	0	0	0	0	0	0	0	1	1	0	0	0	1	0	0	0	0	0	0	0	0	0	0	0	0	0	0	0	0	0	1	0	0	0	0	0
1502	2	2014-11-29	<1	P	Ponce	1	1	0	0	1	0	0	0	0	0	0	0		0	1		1	0	0		1							0	0	0	0	0	0	0	1	1	0	0	1		0	1	1	1
1503	1	2014-11-25	40-59	P	Ponce	1	1	1	0	1	1	0	0	0	0	1	1	0	0	0	1	1	1	0	0	1	0	0	0	0	0	0	0	0	0	0	0	0	0	1	1	0	0	0	0
1504	2	2014-12-01	01-04	P	Ponce	1	0	1	0	1	0	0	1	0	0	0	0	1	0	0		1	0	0	0	0	0	0	1	0	0		0	0	0	0	0	0	0	0	1	0	0	0	0
1505	1	2014-11-30	10-14	P	Ponce	1	1	1	1	0	0	0	0	0	0	0	0	0	0	0	0		1	1	1	0	1	0	0	0	0	1	0	0	0	0	0	0	0	0	0	0	0	0	0
1506	1	2014-12-01	<1	P	Ponce	1	1	1	0	1	0	0	0	0	0	0	0	0	0	1	1	1	0	0	0	0	1	1	1	1	0	0	0	0	0	0	0	0	0	1	0	0	0	1	0	0	1	1	1
1507	1	2014-12-14	<1	P	Ponce	1	1	0	1	1	0	0		0	0		0		1	1	0	1		0		1							0	0	0	0	0	0	0	0						1	1	1	1
1508	1	2014-09-29	01-04	P	Guayama	1	1	1	1	0	0	0	0	0	0	0	0	0	0	1	0	0	0	0	1	0	1	1	1	0	0	0	0	0	0	0	0	0	0	0	0	0	0	0	0
1509	1	2014-09-20	10-14	P	Ponce	1	0	0	0	1	0	0	0	0	0	0	0	1	0	1	0	0	1	0	1	0	1	1	1	0	0	0	0	0	0	0	0	0	0	1	1	1	0	1	1
1510	2	2014-09-03	60-79	P	Guayama	1	1	1	0	0	0	0	1	0	0	0	0	1	0	0	0	0	1	0	0	1	1	1	1	1	1	1	0	0	0	0	0	0	0	0	1	0	0	0	0
[truncated: 21 more columns]

## Sheet: HAAF
chik_age	chik_height	chik_weight__	chik_smo	chik_alco	chik_illdrugs	chik_illdrugyes	chik_depression	chik_immu	chik_immuyyes	chik_neuro	chik_neuroyes	chik_blooddis	chik_blooddisyes	chik_aller	chik_alleryes	chik_chep	chik_livrtrans	chik_otherliv	chik_otherliveyes	chik_endrenal	chik_nephsyn	chik_otherrenal	chik_otherrenalyes	chik_asthma	chik_clungdis	chik_otherlung	chik_otherlungyes	chik_lupus	chik_otherautoim	chik_otherautoimyes	chik_arthritis	chik_otherjointdis	chik_otherjointdisyes	chik_congheart	chik_myoinfar	chick_othercardiac	chik_stroke	chik_cucancer	chik_cucanceryes	chik_pacancer	chik_pacanceryes	chik_jointinj	chik_jointinjyes	chik_aceta	chik_aspirin	chik_antihist	chik_anticoag	chik_othermed	chik_othermedyes
80	62	100	0	0	0		0	0		1	Alzheimer	0		0		0	0	0		0	0	0		0	0	0		0	0		0	0		0	0	congestive heart failure	0	0		0		0		0	0	0	0	1	multivitamin
78	70	254	1
54		186	0	0	0		0	0		0		0		0		0	0	0		0	0	0		0	0	0		0	0		0	0		0	0		1	0		0		0		0	1	0	0	0
17		132	0	0	0		0	0		0		0		0		0	0	0		0	0	0		0	0	0		0	0		0	0		0	0		0	0		0		0		1	0	0	0	0
17		142	0	0	0		0	0		0		0		0		0	0	0		0	0	0		0	0	0		0	0		0	0		0	0		0	0		0		0		1	0	0	0	0
1	29	21	0	0	0		0	0		0		0		0		0	0	0		0	0	0		0	0	0		0	0		0	0		0	0		0	0		0		0		1	0	0	0	0
10		112	0	0	0		0	0		0		0		0		0	0	0		0	0	0		1	0	0		0	0		0	0		0	0		0	0		0		0		1	0	0	0	0
10		96	0	0	0		0	0		0		0		0		0	0	0		0	0	0		0	0	0		0	0		0	0		0	0		0	0		0		0		0	0	0	0	0
84		142	0	0	0		0	0		0		0		0		0	0	0		0	0	0		0	0	1	trachestomy	0	0		0	0		0	0		0	0		0		0		0	0	0	0	1	gentamicin, vitamins
0.08		8	0	0	0		0	0		0		0		0		0	0	0		0	0	0		0	0	0		0	0		0	0		0	0		0	0		0		0		0	0	0	0	0
14		135	0	0	0		0	0		0		0		0		0	0	0		0	0	0		0	0	0		0	0		0	0		0	0		0	0		0		0		1	0	0	0	0
52		242	0	0	0		1	0		1	Peripheral neuropathy	0		0		0	0	0		0	0	0		0	0	0		0	0		0	0		0	0		0	0		0		0		1	0	0	0	0
36		190	1	0	0		0	0		0		0		0		0	0	0		0	0	0		0	0	0		0	0		0	0		0	0		0	0		0		0		0	0	0	0	0
0.83		22.05	0	0	0		0	0		0		0		0		0	0	0		0	0	0		0	0	0		0	0		0	0		0	0		0	0		0		0		0	0	0	0	0
20	63	206	0	0	0		0	0		0		0		0		0	0	0		0	0	0		0	0	0		0	0		0	0		0	0		0	0		0		0		1	0	0	0	0
19		132	0	0	0		0	0		0		0		0		0	0	0		0	0	0		0	0	0		0	0		0	0		0	0		0	0		0		0		0	0	0	0	1	prenatal vitamins, synthroid
13	60	90	0	0	0		0	0		0		0		0		0	0	0		0	0	0		0	0	0		0	0		0	0		0	0		0	0		0		0		1	0	0	0	0
16	66	136	0	0	0		0	0		0		0		0		0	0	0		0	0	0		0	0	0		0	0		0	0		0	0		0	0		0		0		1	0	0	0	0
64	67	145	1	1	0		0	0		0		0		0		0	0	0		0	0	0		0	0	0		0	0		0	0		0	0		0	0		0		0		1	0	0	0	0
1.75		33	0	0	0		0	0		0		0		0		0	0	0		0	0	0		0	0	0		0	0		0	0		0	0		0	0		0		0		1	0	0	0	0
0.17		15	0	0	0		0	0		0		0		0		0	0	0		0	0	0		0	0	0		0	0		0	0		0	0		0	0		0		0		1	0	0	0	0
0.25	23	13	0	0	0		0	0		0		0		0		0	0	0		0	0	0		0	0	0		0	0		0	0		0	0		0	0		0		0		1	0	0	0	0
78	60	200	0	0	0		0	0		0		0		0		0	0	0		0	0	0		0	0	0		0	0		0	0		0	0	HBP; Congestive heart failure	0	0		0		0		0	0	0	0	0
1		33	0	0	0		0	0		0		0		0		0	0	0		0	0	0		0	0	0		0	0		0	0		0	0		0	0		0		0		1	0	0	0	0
0	20	1	0	0	0		0	0		0		0		0		0	0	0		0	0	0		0	0	0		0	0		0	0		0	0		0	0		0		0		0	0	0	0	0
79		160	0	0	0		0	0		0		0		0		0	0	0		0	0	0		0	0	0		0	0		0	0		0	0		0	0		0		0		1	1	0	0	0
3		40	0	0	0		0	0		0		0		0		0	0	0		0	0	0		0	0	0		0	0		0	0		0	0		0	0		0		0		0	0	0	0	0
38	72	270	0	0	0		0	0		1	Neurogenic urinary bladder; old CVA	0		0		0	0	0		0	0	0		0	0	0		0	0		0	0		0	0	HBP	1	0		0		0		0	1	0	1	0
1	34	26	0	0	0		0	0		0		0		0		0	0	0		0	0	0		0	0	0		0	0		0	0		0	0		0	0		0		0		1	0	0	0	0
10	48	90	0	0	0		0	0		0		0		0		0	0	0		0	0	0		0	0	0		0	0		0	0		0	0		0	0		0		0		0	0	0	0	0
22		167	0	0	0		0	0		0		0		0		0	0	0		0	0	0		0	0	0		0	0		0	0		0	0		0	0		0		0		0	0	0	0	0
15	65	110	0	0	0		0	0		0		0		0		0	0	0		0	0	0		0	0	0		0	0		0	0		0	0		0	0		0		0		0	0	0	0	0
0.5	27	18	0	0	0		0	0		0		0		0		0	0	0		0	0	0		0	0	0		0	0		0	0		0	0		0	0		0		0		1	0	0	0	0
14		92.59	0	0	0		0	0		0		0		0		0	0	0		0	0	0		0	0	0		0	0		0	0		0	0		0	0		0		0		0	0	0	0	0
3		36	0	0	0		0	0		0		0		0		0	0	0		0	0	0		1	0	0		0	0		0	0		0	0		0	0		0		0		1	0	0	0	0
1		23	0	0	0		0	0		0		0		0		0	0	0		0	0	0		0	0	0		0	0		0	0		0	0		0	0		0		0		1	0	0	0	0
1		21	0	0	0		0	0		0		0		0		0	0	0		0	0	0		0	0	1	Broncheolitis	0	0		0	0		0	0		0	0		0		0		1	0	0	0	0
1		22	0	0	0		0	0		0		0		0		0	0	0		0	0	0		0	0	0		0	0		0	0		0	0			0		0		0		0	0	0	0	0
1		27	0	0	0		0	0		0		0		0		0	0	0		0	0	0		1	0	0		0	0		0	0		0	0		0	0		0		0		1	0	0	0	0
1		25	0	0	0		0	0		0		0		0		0	0	0		0	0	0		1	0	0		0	0		0	0		0	0		0	0		0		0		1	0	0	0	0
3		27	0	0	0		0	0		0		0		0		0	0	0		0	0	0		0	0	0		0	0		0	0		0	0		0	0		0		0		1	0	0	0	0
9	60	134	0	0	0		0	0		0		0		0		0	0	0		0	0	0		0	0	0		0	0		0	0		0	0		0	0		0		0		0	0	0	0	0
0.5	25	16	0	0	0		0	0		0		0		0		0	0	0		0	0	0		0	0	0		0	0		0	0		0	0		0	0		0		0		0	0	0	0	0
20	64	150	0	0	0		0	0		0		0		0		0	0	0		0	0	0		0	0	0		0	0		0	0		0	0		0	0		0		0		0	0	0	0	0
15	66	105	0	0	0		0	0		0		0		0		0	0	0		0	0	0		0	0	0		0	0		0	0		0	0		0	0		0		0		0	0	0	0	0
2	32	25	0	0	0		0	0		0		0		0		0	0	0		0	0	0		0	0	0		0	0		0	0		0	0		0	0		0		0		0	0	0	0	1	keppra
57	67	215	0	0	0		0	0		0		0		0		0	0	0		0	0	0		0	1	0		0	0		0	0		0	0		0	0		0		0		0	0	0	0	0
55	68	202	0	0	0		1	0		0		0		0		1	0	1	Hep C	0	0	0		1	0	0		0	0		0	0		0	0		0	0		0		0		0	0	0	0	0
16	63	133	0	0	0		0	0		0		0		0		0	0	0		0	0	0		0	0	0		0	0		0	0		0	0		0	0		0		0		0	0	0	0	0
7	48	50	0	0	0		0	0		0		0		0		0	0	0		0	0	0		1	0	0		0	0		0	0		0	0		0	0		0		0		0	0	0	0	0
68	64	196	0	0	0		0	0		0		0		0		0	0	0		0	0	0		0	0	0		0	0		0	0		0	0		0	0		1		0		0	0	0	0	0
67	59	154	0	0	0		0	0		0		0		0		0	0	0		0	0	0		1	0	0		0	0		0	0		0	0		0	0		0		0		0	1	0	0	0
68	62	184	0	0	0		0	0		0		0		0		0	0	0		0	0	0		0	0	0		0	0		0	0		0	0		0	0		1	uterine s/p TAH	0		0	0	0	0	1	Corag, Norvasc, Ambien, Corsantan
79	68	162	0	0	0		0	0		0		0		0		0	0	0		0	0	0		0	0	0		0	0		0	0		0	0		0	0		1	lymphoma	0		0	0	0	1	1	Enalapril, Digoxin, Carvedilol, Flomax, Statin
3	39	30	0	0	0		0	0		0		0		0		0	0	0		0	0	0		0	0	0		0	0		0	0		0	0		0	0		0		0		0	0	0	0	0
0.17	20.5	14	0	0	0		0	0		0		0		0		0	0	0		0	0	0		0	0	0		0	0		0	0		0	0		0	0		0		0		0	0	0	0	0
46	61	130	0	0	0		0	0		0		0		0		0	0	0		0	0	0		0	0	0		0	0		0	0		0	0		0	0		0		0		0	0	0	0	0
52	66	235	0	0	0		0	0		0		0		0		0	0	0		0	0	0		1	0	0		0	1	Diabetes Mellitus II	1	1	Rheumatoid Arthritis	0	0		0	0		0		0		0	0	1	0	0
42	68	185	0	0	0		0	0		0		0		0		0	0	0		0	0	1	Chronic kidney Disease	0	0	0		0	0		0	0		0	0		0	0		0		0		0	0	0	0	0
61	70	275	0	1	0		0	0		0		0		0		1	0	1	Hep C	0	0	0		0	1	0		0	0		0	0		0	0		0	0		0		0		0	0	0	0	1	lasix, aldactone, lacturole, folic acid, spirondartone, bumetadone
0.33	18.5	6	0	0	0		0	0		0		0		0		0	0	0		0	0	0		0	0	0		0	0		0	0		0	0		0	0		0		0		0	0	0	0	0
69	63	158	0	0	0		0	0		0		0		0		0	0	0		0	0	0		0	0	0		0	0		1	0		0	0		0	0		0		0		0	0	0	0	1	Losartan, Metformin, APAP
10	63	141	0	0	0		0	0		0		0		0		0	0	0		0	0	0		0	0	0		0	0		0	0		0	0		0	0		0		0		0	0	0	0	0
69			0	0	0		0	0		0		0		0		0	0	0		0	0	0		0	0	0		0	0		0	0		1	0		0	0		0		0		0	0	0	0	0
0.66	26	21	0	0	0		0	0		0		0		0		0	0	0		0	0	0		0	0	0		0	0		0	0		0	0		0	0		0		0		0	0	0	0	0
88	67	200	0	0	0		0	0		0		0		0		0	0	0		1	0	0		0	1	0		0	0		0	0		0	0		0	0		1	prostate	0		0	1	0	0	0
2	36	30.8	0	0	0		0	0		0		0		0		0	0	0		0	0	0		0	0	0		0	0		0	0		0	0		0	0		0		0		0	0	0	0	0
34	67	208	0	0	0		0	0		0		0		0		0	0	0		1	0	0		0	0	0		0	0		0	0		0	0		0	0		0		0		0	0	0	0	1	synthroid, verapamil
4	44	31	0	0	0		0	0		0		0		0		0	0	0		0	0	0		0	0	0		0	0		0	0		0	0		0	0		0		0		0	0	0	0	0
87	69	138	0	0	0		0	0		0		0		0		0	0	0		0	0	0		0	0	0		0	0		0	0		0	1		0	0		0		0		0	1	0	0	0
69	66	187	0	0	0		0	0		0		0		0		0	0	0		0	0	0		0	0	0		0	0		0	0		0	0		0	0		0		0		0	1	0	0	1	Lavothyroxin, Valsartan, Metformin
0.33	25	18	0	0	0		0	0		0		0		0		0	0	0		0	0	0		0	0	0		0	0		0	0		0	0		0	0		0		0		0	0	0	0	0
0.166	23	13	0	0	0		0	0		0		0		0		0	0	0		0	0	0		0	0	0		0	0		0	0		0	0		0	0		0		0		0	0	0	0	0
59	59	130	0	0	0		0	0		0		0		0		0	0	0		0	0	0		0	0	0		0	0		0	0		0	0		0	0		0		0		1	0	0	0	1	captopril, levothryroxine, fioncet
76	55		0	0	0		1	0		0		0		1	Motrin, sulfa, reglan, zosyn	0	0	0		1	0	0		0	0	0		0	0		0	0		1	1	coronary artery disease, atrial fibrillation, congestive heart failure	1	0		0		0		0	0	0	1	1	Avapro, imdur, norvasc, phoslo, zoloft, protomina, zantac, restovil, humalin 70/30, Folate
71	64	180	0	0	0		0	0		0		0		1	Sulfa-rash	0	0	0		0	0	0		0	0	0		0	0		0	0		0	0		0	0		0		0		0	1	0	0	1	Losartam, Simvastatin, Synthroid, Anostrazole
14	59	128	0	0	0		0	0		1	Epilepsy	0		0		0	0	0		0	0	0		0	0	0		0	0		0	0		0	0		0	0		0		0		0	0	0	0	1	Depakote\, klonopin, lamictal
24		215	0	0	0		0	0		0		0		0		0	0	0		0	0	0		0	0	0		0	0		0	0		0	0		0	0		0		0		0	0	0	0	0
0.5	11.02	15.25	0	0	0		0	0		0		0		0		0	0	0		0	0	0		0	0	0		0	0		0	0		0	0		0	0		0		0		0	0	0	0	0
93	62	116	0	0	0		1	0		0		0		0		0	0	0		0	0	0		0	0	0		0	0		0	0		0	0		0	0		0		0		0	0	0	0	0
26	63	146	0	0	0		0	0		0		0		0		0	0	0		0	0	0		0	0	0		0	0		0	0		0	0		0	0		0		0		1	0	0	0	0
53	64	144	0	0	0		0	0		0		0		0		0	0	0		0	0	0		0	0	0		0	0		0	0		0	0		0	0		0		0		0	0	0	0	0
78	65	205	0	0	0		0	0		0		0		0		0	0	0		0	0	0		0	0	0		0	0		0	0		0	0		0	0		0		0		0	0	0	0	1	nevrarin, svirndace, ASA, revarogin
14	65	113	0	0	0		0	0		0		0		0		0	0	0		0	0	0		0	0	0		0	0		0	0		1	0		0	0		0		0		0	0	0	0	0
5	43	50	0	0	0		0	0		0		0		0		0	0	0		0	0	0		0	0	0		0	0		0	0		0	0		0	0		0		0		0	0	0	0	0
1	36	30	0	0	0		0	0		0		0		0		0	0	0		0	0	0		0	0	0		0	0		0	0		0	0		0	0		0		0		0	0	0	0	0
0.33	26	11.9	0	0	0		0	0		0		0		0		0	0	0		0	0	0		0	0	0		0	0		0	0		0	0		0	0		0		0		0	0	0	0	0
0.58	28	21	0	0	0		0	0		0		0		0		0	0	0		0	0	0		0	0	0		0	0		0	0		0	0		0	0		0		0		1	0	0	0	0
75	48	133	0	0	0		0	0		0		0		0		0	0	0		0	0	0		0	0	0		0	0		1	0		0	0		0	0		0		0		1	0	0	0	0
3	37	31	0	0	0		0	0		0		0		0		0	0	0		0	0	0		0	0	0		0	0		0	0		0	0		0	0		0		0		1	0	1	0	0
89	66	152	0	0	0		0	0		0		0		0		0	0	0		0	0	0		0	0	0		0	0		0	0		0	0	Coronary artery disease	0	0		0		0		0	1	0	0	1	Vit B12, donepezil, losartum
0.083	22	13	0	0	0		0	0		0		0		0		0	0	0		0	0	0		0	0	0		0	0		0	0		0	0		0	0		0		0		0	0	0	0	0
1.25	29	19	0	0	0		0	0		0		0		0		0	0	0		0	0	0		0	0	0		0	0		0	0		0	0		0	0		0		0		0	0	0	0	0
73																									1
2	32	26.01	0	0	0		0	0		1	Hx of febrile seizures	0		0		0	0	0		0	0	0		0	0	0		0	0		0	0		0	0		0	0		0		0		1	0	0	0	0
75	69	138	0	0	0		1	0		0		0		0		0	0	0		0	0	0		0	0	0		0	0		0	0		0	0		0	0		0		0		0	0	0	0	0
76	62	130	0	0	0		0	0		0		0		0		0	0	0		0	0	0		0	0	0		0	0		0	0		0	0		0	0		0		1	Right foot amputated below the knee	0	0	0	0	0
52	69	268	0	0	0		0	0		0		1	Symptomatic Anemia	0		0	0	1	Liver cirrhosis	0	0	0		0	0	0		0	0		0	0		0	1		0	0		1	Skin CA (squamous cell CA)	0		0	0	0	0	0
15	69	230	0	0	0		1	0		0		0		0		0	0	0		0	0	0		0	0	0		0	1	Diabetes Mellitus Type I	0	0		0	0		0	0		0		0		0	0	0	0	0
0.33	26	18	0	0	0		0	0		0		0		0		0	0	0		0	0	0		0	0	0		0	0		0	0		0	0		0	0		0		0		1	0	0	0	0
17			0	0	0		0	0		0		0		0		0	0	0		0	0	0		1	0	0		0	0		0	0			0		0	0		0		0
0.42	25	14	0	0	0		0	0		0		0		0		0	0	0		0	0	0		0	0	0		0	0		0	0		0	0		0	0		0		0		1	0	0	0	0
1	35	30.86	0	0	0		0	0		1	Past Febrile Seizures	0		0		0	0	0		0	0	0		0	0	0		0	0		0	0		0	0		0	0		0		0		1	0	0	0	0
3	39.5	32	0	0	0		0	0		0		0		0			0	0		0	0	0		1	0	0		0	0		0	0		0	0		0	0		0		0		1	0	0	0	0
42	65	250	0	0	0		0	0		0		0		0		0	0	0		0	0	0		0	0	0		0	0		0	0		0	0		0	0		0		0		0	0	0	0	0
4	41	54.1	0	0	0		0	0		0		0		0		0	0	0		0	0	0		1	0	0		0	0		0	0		0	0		0	0		0		0		1	0	0	0	0
0.25	26	12.56	0	0	0		0	0		0		0		0		0	0	0		0	0	0		0	0	0		0	0		0	0		0	0		0	0		0		0		0	0	0	0	0
0.17	22	14.33	0	0	0		0	0		0		0		0		0	0	0		0	0	0		0	0	0		0	0		0	0		0	0		0	0		0		0		0	0	0	0	0
0.92	27	20	0	0	0		0	0		1	Febrile Seizure	0		0		0	0	0		0	0	0		0	0	0		0	0		0	0		0	0		0	0		0		0		1	0	0	0	0
4	34	52	0	0	0		0	0		0		0		0		0	0	0		0	0	0		1	0	0		0	0		0	0		0	0		0	0		0		0		0	0	0		0
22	71	201	0	0	0		0	0		0		0		0		0	0	0		0	0	0		0	0	0		0	1	Hypothyroidism	0	0		0	0		0	0		0		0		0	0	0	0	0
1	34	28	0	0	0		0	0		0		0		0		0	0	0		0	0	0		0	0	0		0	0		0	0		0	0		0	0		0		0		1	0	0	0	0
53	67	234	0	0	0		0	0		0		0		0		0	0	0		0	0	0		1	0	0		0	0		0	0		0	0		0	0		0		0		0	0	0	0	0
1	34	24	0	0	0		0	0		0		0		0		0	0	0		0	0	0		0	0	0		0	0		0	0		0	0		0	0		0		0		1	0	0	0	0
0.75	26	16	0	0	0		0	0		0		0		0		0	0	0		0	0	0		0	0	0		0	0		0	0		0	0		0	0		0		0		1	0	0	0	0
0.25	24	14	0	0	0		0	0		0		0		0		0	0	0		0	0	0		0	0	0		0	0		0	0		0	0		0	0		0		0		1	0	0	0	0
2		30.9	0	0	0		0	0		0		0		0		0	0	0		0	0	0		1	0	0		0	0		0	0		0	0		0	0		0		0		1	0	0	0	0
78	67	170	0	0	0		0	0		0		0		0		0	0	1	Chronic Liver Disease	0	0	1	Cystic kidney diasease	0	0	0		0	1	Hypopthyroidism	0	0		0	1		0	0		0		0		0	1	0	0	0
51	63	175	0	0	0		0	0		0		0		0		0	0	0		0	0	0		0	0	0		0	0		0	0		0	0		0	0		0		0		0	0	0	0	0
17	64	126	0	0	0		0	0		0		0		0		0	0	0		0	0	0		0	0	0		0	0		0	0		0	0		0	0		0		0		1	0	0	0	0
4	39	32	0	0	0		0	0		0		0		0		0	0	0		0	0	0		0	0	0		0	0		0	0		0	0		0	0		0		0		1	0	0	0	0
0.58	26	20.9	0	0	0		0	0		0		0		0		0	0	0		0	0	0		0	0	0		0	0		0	0		0	0		0	0		0		0		0	0	0	0	0
21		197	0	0	0		0	0		0		0		0		0	0	0		0	0	0		0	0	0		0	0		0	0		0	0		0	0		0		0		0	0	0	0	0
73	66	212	0	0	0		0	0		0		0		0		0	0	0		0	0	0		0	1	0		0	0		0	0		0	0		0	0		0		0		1	0	0	0	0
0.42	25	16.5	0	0	0		0	0		0		0		0		0	0	0		0	0	0		0	0	0		0	0		0	0		0	0		0	0		0		0		0	0	0	0	0
4	44	18.6	0	0			1			0		1		0		0	0	0		0	0	0		0	0	0		0	0		0	0		0	0		0	0		0		0		0	0	0	0	0
0.25	25	16	0	0	0		0	0		0		0		0		0	0	0		0	0	0		0	0	0		0	0		0	0		0	0		0	0		0		0		1	0	0	0	0
0.41	28	17	0	0	0		0	0		0		0		0		0	0	0		0	0	0		0	0	0		0	0		0	0		0	0		0	0		0		0		1	0	0	0	0
20			0	0	0		0	0		0		0		0		0	0	0		0	0	0		1	0	0		0	0		0	0		0	0		0	0		0		0		1	0	0	0	0
29	62	233	0	0	0		0	0		0		0		0		0	0	0		0	0	0		0	0	0		0	0		0	0		0	0		0	0		0		0		0	0	0	0	0
0.91	28	25	0	0	0		0	0		0		0		0		0	0	0		0	0	0		0	0	0		0	0		0	0		0	0		0	0		0		0		0	0	0	0	0
0.016	20	7	0	0	0		0	0		0		0		0		0	0	0		0	0	0		0	0	0		0	0		0	0		0	0		0	0		0		0		0	0	0	0	0
16		196	0	0	0		0	0		0		0		0		0	0	1	Gastrotos	0	0	0		1	0	0		0	0		0	0		0	0		0	0		0		0		1	0	0	0	0
1	30	22	0	0	0		0	0		0		0		0		0	0	0		0	0	0		1	0	0		0	0		0	0		0	0		0	0		0		0		0	0	0	0	0
0.25	23	14	0	0	0		0	0		0		0		0		0	0	0		0	0	0		0	0	0		0	0		0	0		0	0		0	0		0		0		0	0	0	0	0
3	37	16	0	0	0		0	0		1	Seizures	0		0		0	0	1	Fatty Acid oxidation congenital metabolic disorders ('FAVD syndrome')	0	0	1	Ureter transplant	0	0	0		0	0		0	0		1	0		0	0		0		0		1	0	0	0	0
26	67	211	0	0	0		0	0		0		0		0		0	0	0		0	0	0		0	0	0		0	0		0	0		0	0		0	0		0		0		0	0	0	0	0
13	62	100	0	0	0		0	0		0		0		0		0	0	0		0	0	0		1	0			0	0		0	0		0	0		0	0		0		0		1	0	0	0	0
75	60	180	0	0	0		0	0		0		0		0		0	0	0		0	0	0		0	0	0		0	0		0	0		0	0		1	0		0		0		0	0	0	0	0
0.33	22	14	0	0	0		0	0		0		0		0		0	0	0		0	0	0		0	0	0		0	0		0	0		0	0		0	0		0		0		1	0	0	0	0
83	64	134	0	0	0		0	0		0		0		0		0	0	0		0	0	0		0	0	0		0	0		0	0		0	0		0	0		0		0		0	0	0	0	0
1	30.5	24	0	0	0		0	0		0		0		0		0	0	0		0	0	0		0	0	0		0	0		0	0		0	0		0	0		0		0		1	0	0	0	0
40			0	0	0		0	0		0		0		0		0	0	0		0	0	0		0	0	0		0	0		0	0		0	0	Chronic Hypertension	0	0		0		0		0	0	0	0	0
29		193	0	0	0		0	0		0		0		0		0	0	0		0	0	0		0	0	0			0		0	1	Hypothyroidism	0	0		0	0		0		0		0	0	0	0	0
51	61	280	0	0	0		0	0		0		0		0		0	0	0		0	0	1	Kidney transplant	0	0	0		0	0		0	1	Right leg amputated	0	0		0	0		0		0		0	0	0	0	0
0.083	20.47	105.82	0	0	0		0	0		0		0		0		0	0	0		0	0	0		0	0	0		0	0		0	0		0	0		0	0		0		0		1	0	0	0	0
73	63	154	0	0	0		0	0		0		0		0		0	0	0		0	0	1	CKD-stage3	0	0	0		0	1	Hyperthyroidism, Diabetes Mellitus II	0	0		0	1		0	0		0		0		0	0	0	0	0
27	60	170	0	0	0		0	0		0		0		0		0	0	0		0	0	0		0	0	0		0	0		0	0		0	0		0	0		0		0		0	0	0	0	0
0.16	22	10.5	0	0	0		0	0		0		0		0		0	0	0		0	0	0		0	0	0		0	0		0	0		0	0		0	0		0		0		0	0	0	0	0
0.17	21	13	0	0	0		0	0		0		0		0		0	0	0		0	0	0		0	0	0		0	0		0	0		0	0		0	0		0		0		1	0	0	0	0
70	67	154	0	0	0		0	0		0		0		0		0	0	0		1	0	0		0	0	0		0	0		1	0		0	0		0	0		0		0
0.83	30	24	0	0	0		0	0		0		0		0		0	0	0		0	0	0		0	0	0		0	0		0	1	Hy of right sided mastoiditis	0	0		0	0		0		0		1	0	0	0	0
20	61	230	0	0	0		0	0		0		0		0		0	0	0		0	0	0		0	0	0		0	0		0	0		0	0		0	0		0		0		0	0	0	0	0
0.083	21	11	0	0	0		0	0		0		0		0		0	0	0		0	0	0		0	0	0		0	0		0	0		0	0		0	0		0		0		1	0	0	0	0
19	61	134	0	0	0		0	0		0		0		0		0	0	0		0	0	0		0	0	0		0	0		0	0		0	0		0	0		0		0		1	0	0	0	0
11	54	72	0	0	0		0	0		0		0		0		0	0	0		0	0	0		1	0	0		0	1	Diabetes Mellitus Type I	0	0		0	0		0	0		0		0		1	0	0	0	0
1	27	23	0	0	0		0	0		0		0		0		0	0	0		0	0	0		0	0	0		0	0		0	0		0	0		0	0		0		0		0	0	0	0	0
8	48.5	57.2	0	0	0		0	0		0		0		0		0	0	0		0	0	0		0	0	0		0	0		0	0			0		0	0		0		0		1	0	0	0	0
9	51	58	0	0	0		0	0		0		0		0		0	0	0		0	0	0		0	0	0		0	0		0	0		0	0		0	0		0		0		1	0	0	0	0
2	37.5	32	0	0	0		0	0		1	ERB's Palsy	0		0		0	0	0		0	0	0		0	0	0		0	0		0	0		0	0		0	0		0		0		1	0	0	0	0
3	38	37	0	0	0		0	0		0		0		0		0	0	0		0	0	0		0	0	0		0	0		0	0		0	0		0	0		0		0		1	0	0	0	0
0.5	26	14	0	0	0		0	0		0		0		0		0	0	0		0	0	0		0	0	0		0	0		0	0		0	0		0	0		0		0		1	0	0	0	0
44	72	253	0	0	0		0	0		0		0		0		0	0	0		0	1	0		0	0	0		0	0		0	0		0	0		0	0		0		0		1	0	0		0
0.083	24	12	0	0	0		0	0		0		0		0		0	0	0		0	0	0		0	0	0		0	0		0	0		0	0		0	0		0		0		0	0	0	0	0
56	63	230	0	0	0		0	0		0		0		0		0	0	0		0	0	0		0	0	0		0	0		0	0		0	0		0	0		0		0		1	0	0	1	1	Warfarin
0.25	24.5	16	0	0	0		0	0		0		0		0		0	0	0		0	0	0		0	0	0		0	0		0	0		0	0		0	0		0		0		1	0	0	0	0
0.33	25	14.3	0	0	0		0	0		0		0		0		0	0	0		0	0	0		0	0	0		0	0		0	0		0	0		0	0		0		0		1	0	0	0	0
13	62	110	0	0	0		0	0		0		0		0		0	0	0		0	0	0		0	0	0		0	0		0	0		0	0		0	0		0		0		0	0	0	0	0
0.08	21	8																																										1
0.42	24	18	0	0	0		0	0		0		0		0		0	0	0		0	0	0		0	0	0		0	0		0	0		0	0		0	0		0		0		1	0	0	0	0
1	33	24.86	0	0	0		0	0		0		0		0		0	0	0		0	0	0		0	0	0		0	0		0	0		0	0		0	0		0		0		1	0	0	0	0
[truncated: 454 more columns]
